# Supplementary material for: Evaluation of somatic copy number variation detection by NGS technologies and bioinformatics tools on a hyper-diploid cancer genome
Source: Genome Biol. 2024 Jun 20;25:163. doi: 10.1186/s13059-024-03294-8 (PMC11188507; doi:10.1186/s13059-024-03294-8)
Supplement: Supplementary file 2 — Additional file 2. CNV_genelist, genes in the CNV affected regions. [file 13059_2024_3294_MOESM2_ESM.csv]

chr1	115746	207666	gain	4	FAM138D:LOC102725121:LOC729737:MIR6859-4
chr1	257666	297968	gain	0
chr1	2700000	2702781	gain	1	TTC34
chr1	2746290	2800000	gain	0
chr1	4067592	4100000	gain	0
chr1	4150000	6000000	gain	7	AJAP1:KCNAB2:LINC01646:LINC01777:MIR4417:MIR4689:NPHP4
chr1	6050000	9359023	gain	48	ACOT7:CA6:CAMTA1:CAMTA1-DT:CHD5:DNAJC11:ENO1:ENO1-AS1:ERRFI1:ESPN:GPR153:GPR157:H6PD:HES2:HES3:ICMT:KLHL21:LINC00337:LINC01672:LINC01714:LINC01759:LOC102724450:LOC102724552:LOC102725193:MIR34A:MIR34AHG:MIR4252:MIR6728:NOL9:PARK7:PER3:PHF13:PLEKHG5:RERE:RNF207:RPL22:SLC2A5:SLC2A7:SLC45A1:SNORD128:SPSB1:TAS1R1:THAP3:TNFRSF25:TNFRSF9:UTS2:VAMP3:ZBTB48
chr1	9376798	12954384	gain	75	AADACL3:AADACL4:AGTRAP:ANGPTL7:C1orf127:C1orf158:C1orf167:CASZ1:CENPS:CENPS-CORT:CLCN6:CLSTN1:CORT:CTNNBIP1:DFFA:DHRS3:DISP3:DRAXIN:EXOSC10:FBXO2:FBXO44:FBXO6:HNRNPCL1:KIAA2013:KIF1B:LINC01647:LINC01784:LOC100506022:LOC102724659:LOC105376736:LZIC:MAD2L2:MASP2:MFN2:MIIP:MIR1273D:MIR4632:MIR5697:MIR6729:MIR6730:MIR7846:MTHFR:MTOR:MTOR-AS1:NMNAT1:NPPA:NPPA-AS1:NPPB:PEX14:PGD:PIK3CD:PIK3CD-AS1:PIK3CD…
chr1	13004384	16799163	gain	73	AGMAT:ARHGEF19:C1orf195:CASP9:CELA2A:CELA2B:CLCNKA:CLCNKB:CROCCP2:CROCCP3:CTRC:DDI2:DNAJC16:EFHD2:EPHA2:ESPNP:FAM131C:FAM231A:FAM231C:FBLIM1:FBXO42:FHAD1:FLJ37453:HNRNPCL2:HNRNPCL3:HNRNPCL4:HSPB7:KAZN:KAZN-AS1:LINC01772:LINC01783:LOC101927417:LRRC38:MIR3675:MIR5096:MST1L:MST1P2:NBPF1:NECAP2:PDPN:PLEKHM2:PRAMEF13:PRAMEF14:PRAMEF15:PRAMEF17:PRAMEF18:PRAMEF19:PRAMEF20:PRAMEF22:PRAMEF25:PRAMEF26:PRAM…
chr1	16849163	29552233	gain	239	ACTG1P20:ACTL8:AHDC1:AKR7A2:AKR7A3:AKR7L:ALDH4A1:ALPL:ARHGEF10L:ARID1A:ASAP3:ATP13A2:ATP5IF1:AUNIP:C1QA:C1QB:C1QC:CAMK2N1:CAPZB:CATSPER4:CD164L2:CD52:CDA:CDC42:CELA3A:CELA3B:CEP85:CLIC4:CNKSR1:CNR2:CROCC:CRYBG2:DDOST:DHDDS:DNAJC8:E2F2:ECE1:EIF4G3:ELOA:ELOA-AS1:EMC1:EPB41:EPHA8:EPHB2:EXTL1:EYA3:FAM110D:FAM43B:FAM46B:FAM76A:FCN3:FGR:FUCA1:GALE:GMEB1:GPATCH3:GPN2:GPR3:GRHL3:HMGCL:HMGN2:HNRNPR:HP1BP3…
chr1	29553835	36665432	gain	105	A3GALT2:ADGRB2:ADPRHL2:AGO1:AGO3:AGO4:AK2:AZIN2:BSDC1:C1orf216:C1orf94:CCDC28B:CLSPN:COL16A1:COL8A2:CSF3R:CSMD2:CSMD2-AS1:DCDC2B:DLGAP3:EIF3I:EVA1B:FABP3:FAM167B:FAM229A:FNDC5:GJA4:GJB3:GJB4:GJB5:HCRTR1:HDAC1:HMGB4:HPCA:IQCC:KHDRBS1:KIAA0319L:KIAA1522:KPNA6:LAPTM5:LCK:LINC01225:LINC01226:LINC01648:LINC01778:LOC101929464:LOC653160:LSM10:MAP7D1:MARCKSL1:MATN1:MATN1-AS1:MIR3605:MIR4254:MIR4420:MIR55…
chr1	37157364	37231489	gain	1	MIR4255
chr1	39014801	52100000	gain	206	AGBL4:AGBL4-IT1:AKR1A1:ARTN:ATP6V0B:ATPAF1:B4GALT2:BEND5:BEST4:BMP8A:BMP8B:BTBD19:BTF3L4:C1orf185:C1orf210:C1orf228:C1orf50:CAP1:CCDC163:CCDC17:CCDC24:CCDC30:CDC20:CDKN2C:CFAP57:CITED4:CLDN19:CMPK1:COL9A2:CTPS1:CYP4A11:CYP4A22:CYP4B1:CYP4X1:CYP4Z1:CYP4Z2P:DMAP1:DMBX1:DMRTA2:DPH2:EBNA1BP2:EDN2:EFCAB14:EFCAB14-AS1:EIF2B3:ELAVL4:ELOVL1:EPS15:ERI3:ERI3-IT1:ERMAP:EXO5:FAAH:FAAHP1:FAF1:FAM183A:FOXD2:FO…
chr1	76545368	81242629	gain	19	ADGRL4:AK5:DNAJB4:FUBP1:GIPC2:IFI44:IFI44L:LINC01781:LINC02567:MGC27382:MIGA1:MIR7156:NEXN:NEXN-AS1:PIGK:PTGFR:ST6GALNAC5:USP33:ZZZ3
chr1	82050000	82250000	gain	0
chr1	82300000	96000000	gain	118	ABCA4:ABCD3:ALG14:ARHGAP29:BARHL2:BCAR3:BCL10:BRDT:BTBD8:C1orf146:C1orf52:CCDC18:CCDC18-AS1:CDC7:CLCA1:CLCA2:CLCA3P:CLCA4:CNN3:COL24A1:CTBS:CYR61:DDAH1:DNASE2B:DNTTIP2:DR1:EPHX4:EVI5:F3:FAM69A:FNBP1L:GBP1:GBP1P1:GBP2:GBP3:GBP4:GBP5:GBP6:GBP7:GCLM:GEMIN8P4:GFI1:GLMN:GNG5:GTF2B:HFM1:HS2ST1:KIAA1107:KYAT3:LINC01140:LINC01361:LINC01362:LINC01364:LINC01461:LINC01555:LINC01650:LINC01712:LINC01725:LINC0…
chr1	117669372	121800000	gain	39	ADAM30:EMBP1:FAM72B:FCGR1B:GDAP2:HAO2:HAO2-IT1:HIST2H2BA:HMGCS2:HSD3B1:HSD3B2:HSD3BP4:LINC00622:LINC00623:LINC01780:LOC100996724:LOC101929147:LOC101929798:LOC105378933:NBPF26:NBPF7:NBPF8:NOTCH2:PFN1P2:PHGDH:PPIAL4A:REG4:RNVU1-19:RNVU1-20:RNVU1-4:SEC22B:SPAG17:SRGAP2-AS1:SRGAP2C:TBX15:WARS2:WARS2-IT1:WDR3:ZNF697
chr1	121950000	121976459	gain	0
chr1	122200000	122224535	gain	0
chr1	122224635	122503147	gain	0
chr1	122503247	124785432	gain	0
chr1	124785532	124849129	gain	0
chr1	124849229	124932724	gain	0
chr1	124932824	124977944	gain	0
chr1	124978326	125013060	gain	0
chr1	125013223	125026048	gain	0
chr1	125026071	125029104	gain	0
chr1	125029169	125103213	gain	0
chr1	125103233	125130246	gain	0
chr1	125131847	125170801	gain	0
chr1	143207551	143272360	gain	0
chr1	143278152	223558935	gain	1035	ABL2:ACBD6:ACKR1:ACP6:ADAM15:ADAMTS4:ADAMTSL4:ADAMTSL4-AS1:ADAR:ADCY10:ADIPOR1:ADORA1:AIDA:AIM2:ALDH9A1:ANGEL2:ANGPTL1:ANKRD34A:ANKRD35:ANKRD36BP1:ANKRD45:ANP32E:ANXA9:APCS:APH1A:APOA2:APOBEC4:AQP10:ARHGAP30:ARHGEF11:ARHGEF2:ARL8A:ARNT:ARPC5:ASCL5:ASH1L:ASH1L-AS1:ASPM:ASTN1:ATF3:ATF6:ATP1A2:ATP1A4:ATP1B1:ATP2B4:ATP6V1G3:ATP8B2:AURKAPS1:AVPR1B:AXDND1:B3GALT2:B4GALT3:BATF3:BCAN:BCL9:BGLAP:BLACAT1:B…
chr1	223608935	228558364	gain	66	ACBD3:ACBD3-AS1:ARF1:BTNL10:C1orf35:CAPN2:CDC42BPA:CNIH3:CNIH4:COQ8A:DEGS1:DNAH14:ENAH:EPHX1:FBXO28:GJC2:GTF2IP20:GUK1:H3F3A:H3F3AP4:HIST3H2A:HIST3H2BB:HIST3H3:IBA57:IBA57-AS1:ITPKB:ITPKB-IT1:JMJD4:LBR:LEFTY1:LEFTY2:LIN9:LINC01703:LOC100287497:LOC101927143:LOC101927164:MIR320B2:MIR3620:MIR4666A:MIR4742:MIR5008:MIR6741:MIR6742:MIXL1:MRPL55:NVL:OBSCN:OBSCN-AS1:PARP1:PRSS38:PSEN2:PYCR2:RNF187:SDE2:S…
chr1	228608364	248945457	gain	202	ABCB10:ACTA1:ACTN2:ADSS:AGT:AHCTF1:AKT3:ARID4B:ARV1:B3GALNT2:BECN2:C1orf100:C1orf131:C1orf198:C1orf229:CAPN9:CATSPERE:CCSAP:CEP170:CHML:CHRM3:CHRM3-AS1:CHRM3-AS2:CNST:COA6:COG2:COX20:DESI2:DISC1:DISC1-IT1:DISC2:DUSP5P1:EDARADD:EFCAB2:EGLN1:ERO1B:EXO1:EXOC8:FAM89A:FH:FLJ39095:FMN2:GALNT2:GCSAML:GCSAML-AS1:GGPS1:GNG4:GNPAT:GPR137B:GREM2:HEATR1:HNRNPU:IRF2BP2:KCNK1:KIF26B:KIF26B-AS1:KMO:LGALS8:LGALS…
chr10	4842450	5130152	gain	4	AKR1C1:AKR1C2:AKR1C3:AKR1C6P
chr10	20297327	21612068	gain	8	C10orf113:CASC10:MIR1915:MIR4675:MLLT10:NEBL:NEBL-AS1:SKIDA1
chr10	31811674	38529907	gain	31	ANKRD30A:CCDC7:CCNY:CREM:CUL2:EPC1:FZD8:GJD4:HSD17B7P2:ITGB1:KIF5B:LINC00838:LINC00993:LINC00999:LOC100129055:LOC101929431:LOC102031319:MIR3611:MIR4683:MTRNR2L7:NRP1:PARD3:PARD3-AS1:PCAT5:SEPT7P9:SNORA86:ZNF248:ZNF25:ZNF33A:ZNF33BP1:ZNF37A
chr10	38573338	38906036	gain	1	ACTR3BP5
chr10	38911580	38913438	gain	0
chr10	38918269	39229918	gain	0
chr10	39254793	39338430	gain	0
chr10	39341705	39409792	gain	0
chr10	39410237	39479351	gain	0
chr10	39479371	39497198	gain	0
chr10	39497296	39570652	gain	0
chr10	39570672	39585287	gain	0
chr10	39590435	39593013	gain	0
chr10	39597435	39598812	gain	0
chr10	39598832	39602699	gain	0
chr10	39606089	39607431	gain	0
chr10	39607451	39613189	gain	0
chr10	39615618	39617141	gain	0
chr10	39617255	39622353	gain	0
chr10	39625274	39635037	gain	0
chr10	39635057	39636682	gain	0
chr10	39686682	39935900	gain	0
chr10	39936000	41497440	gain	0
chr10	41497540	41545720	gain	0
chr10	41545820	41593521	gain	0
chr10	41693521	41916265	gain	0
chr10	42066265	47780368	gain	83	AGAP4:AGAP7P:AGAP9:ALOX5:ANKRD30BP3:ANTXRL:ANTXRLP1:ANXA8:ANXA8L1:BMS1:BMS1P1:BMS1P2:C10orf142:C10orf25:CCNYL2:CSGALNACT2:CTSLP2:CXCL12:DEPP1:FAM25BP:FAM25C:FAM25E:FAM25G:FAM35BP:FAM35DP:FRMPD2B:FXYD4:GDF10:GDF2:GLUD1P2:GPRIN2:HNRNPA1P33:HNRNPA3P1:HNRNPF:LINC00619:LINC00839:LINC00840:LINC00841:LINC00842:LINC01264:LINC01518:LOC101929445:LOC102724264:LOC102724323:LOC102724593:LOC105378269:LOC105378…
chr10	47870368	58818189	gain	56	A1CF:AGAP12P:AGAP6:ARHGAP22:ARHGAP22-IT1:ASAH2:ASAH2B:BICC1:C10orf128:C10orf53:C10orf71:C10orf71-AS1:CHAT:CISD1:CSTF2T:DKK1:DRGX:ERCC6:FAM133CP:FAM170B:FAM170B-AS1:FAM21EP:FAM25C:FAM25G:FRMPD2:IPMK:LINC01468:LOC102724719:LOC105378311:LRRC18:MAPK8:MBL2:MIR3924:MIR4294:MIR548F1:MIR605:MTRNR2L5:NPY4R:NPY4R2:OGDHL:PARG:PCDH15:PGBD3:PRKG1:PRKG1-AS1:SGMS1:SGMS1-AS1:SLC18A3:SNORA74C-2:TFAM:TIMM23B:UBE2D…
chr10	87773279	87885716	gain	3	CFL1P1:KLLN:PTEN
chr10	118860311	118900000	gain	0
chr10	120046310	124121200	gain	33	ACADSB:ARMS2:ATE1:ATE1-AS1:BTBD16:BUB3:C10orf120:C10orf88:CHST15:CPXM2:CUZD1:DMBT1:DMBT1P1:FAM24A:FAM24B:FAM24B-CUZD1:FGFR2:GPR26:HMX2:HMX3:HTRA1:IKZF5:LINC01561:LOC399815:MIR3941:NSMCE4A:PLEKHA1:PLPP4:PSTK:RPL21:TACC2:WDR11:WDR11-AS1
chr10	124121502	131597030	gain	46	ABRAXAS2:ADAM12:AS-PTPRE:BCCIP:C10orf143:C10orf90:CLRN3:CTAGE7P:CTBP2:DHX32:DOCK1:EBF3:EDRF1:EDRF1-AS1:EEF1AKMT2:FAM196A:FAM53B:FAM53B-AS1:FANK1:FANK1-AS1:FLJ37035:FOXI2:GLRX3:LHPP:LINC00601:LINC01163:LOC283038:LOC728158:LOC728327:MGMT:MIR378C:MIR4296:MIR4297:MIR4484:MKI67:MMP21:NKX1-2:NPS:OAT:PTPRE:TCERG1L:TCERG1L-AS1:TEX36:TEX36-AS1:UROS:ZRANB1
chr10	131597130	133690466	gain	38	ADAM8:ADGRA1:ADGRA1-AS1:BNIP3:C10orf91:CALY:CFAP46:CYP2E1:DPYSL4:ECHS1:FRG2B:FUOM:INPP5A:JAKMIP3:KNDC1:LINC01164:LINC01166:LINC01167:LINC01168:LRRC27:MIR202:MIR202HG:MIR3944:MTG1:NKX6-2:PAOX:PPP2R2D:PRAP1:PWWP2B:SCART1:SPRN:SPRNP1:STK32C:SYCE1:TUBGCP2:UTF1:VENTX:ZNF511
chr10	133750000	133786589	gain	1	DUX4
chr11	51090484	54342399	gain	0
chr11	54342499	54425074	gain	0
chr11	54525074	62547675	gain	193	AHNAK:APLNR:ASRGL1:BEST1:BTBD18:CCDC86:CD5:CD6:CLP1:CNTF:CPSF7:CTNND1:CYB561A3:DAGLA:DDB1:DKFZP434K028:DTX4:FADS1:FADS2:FADS3:FAM111A:FAM111A-DT:FAM111B:FEN1:FTH1:GIF:GLYAT:GLYATL1:GLYATL1B:GLYATL2:INCENP:LINC00301:LOC101927120:LOC101927495:LOC283194:LPXN:LRRC10B:LRRC55:MED19:MIR130A:MIR1908:MIR3162:MIR4488:MIR611:MIR6128:MIR6503:MIR6746:MPEG1:MRPL16:MS4A1:MS4A10:MS4A12:MS4A13:MS4A14:MS4A15:MS4A1…
chr11	62716433	70540097	gain	263	ACTN3:ACY3:AIP:ALDH3B1:ALDH3B2:ANKRD13D:ANO1:ANO1-AS2:AP5B1:ARL2:ARL2-SNX15:ATG2A:ATL3:B4GAT1:BAD:BANF1:BATF2:BBS1:BRMS1:C11orf24:C11orf68:C11orf72:C11orf80:C11orf86:C11orf95:CABP2:CABP4:CAPN1:CARNS1:CATSPER1:CATSPERZ:CCDC85B:CCDC87:CCDC88B:CCND1:CCS:CD248:CDC42BPG:CDC42EP2:CDCA5:CDK2AP2:CFL1:CHKA:CHRM1:CLCF1:CNIH2:CORO1B:COX8A:CPT1A:CST6:CTSF:CTSW:CTTN:DNAJC4:DOC2GP:DPF2:DPP3:DRAP1:EFEMP2:EHBP1L…
chr12	11873	7083650	gain	119	ACRBP:ADIPOR2:AKAP3:ANO2:ATN1:B4GALNT3:C12orf4:C12orf57:C1R:C1S:CACNA1C:CACNA1C-AS1:CACNA1C-AS2:CACNA1C-AS4:CACNA1C-IT2:CACNA1C-IT3:CACNA2D4:CCDC77:CCND2:CCND2-AS1:CD27:CD27-AS1:CD4:CD9:CDCA3:CHD4:COPS7A:CRACR2A:DCP1B:DSTNP2:DYRK4:EMG1:ENO2:ERC1:FAM138D:FBXL14:FGF23:FGF6:FKBP4:FOXM1:GALNT8:GAPDH:GNB3:GPR162:IFFO1:ING4:IQSEC3:ITFG2:ITFG2-AS1:KCNA1:KCNA5:KCNA6:KDM5A:LAG3:LINC00940:LINC00942:LINC024…
chr12	7084650	29542139	gain	234	A2M:A2M-AS1:A2ML1:A2MP1:ABCC9:ACSM4:AEBP2:AICDA:APOBEC1:APOLD1:ARHGDIB:ARNTL2:ARNTL2-AS1:ART4:ATF7IP:BCAT1:BCL2L14:BHLHE41:BORCS5:C12orf60:C12orf71:C12orf77:C1RL:C1RL-AS1:C2CD5:C3AR1:CAPZA3:CASC1:CCDC91:CD163:CD163L1:CD69:CDKN1B:CLEC12A:CLEC12A-AS1:CLEC12B:CLEC1A:CLEC1B:CLEC2A:CLEC2B:CLEC2D:CLEC4A:CLEC4C:CLEC4D:CLEC4E:CLEC6A:CLEC7A:CLEC9A:CLECL1:CLSTN3:CMAS:CREBL2:DDX12P:DDX47:DERA:DPPA3:DUSP16:E…
chr12	29579774	32160932	gain	18	AMN1:BICD1:CAPRIN2:DDX11:DDX11-AS1:DENND5B:DENND5B-AS1:ETFBKMT:FLJ13224:H3F3C:IPO8:KIAA1551:LINC00941:LINC02387:LINC02422:LOC645485:SINHCAF:TSPAN11
chr12	32171451	34703735	gain	6	ALG10:DNM1L:FGD4:PKP2:SYT10:YARS2
chr13	18421446	49009059	gain	264	AKAP11:ALG5:ALOX5AP:AMER2:ANKRD20A19P:ANKRD20A9P:ANKRD26P3:ATP12A:ATP8A2:B3GLCT:BASP1P1:BRCA2:C1QTNF9:C1QTNF9B:CCDC122:CCDC169:CCDC169-SOHLH2:CCNA1:CDK8:CDX2:CENPJ:COG3:COG6:CPB2:CPB2-AS1:CRYL1:CSNK1A1L:CYSLTR2:DCLK1:DGKH:DNAJC15:EEF1AKMT1:EEF1DP3:ELF1:ENOX1:ENOX1-AS2:EPSTI1:ERICH6B:ESD:EXOSC8:FAM216B:FGF9:FLT1:FLT3:FNDC3A:FOXO1:FREM2:FREM2-AS1:FRY:FRY-AS1:GJA3:GJB2:GJB6:GPALPP1:GPR12:GRK6P1:GSX1…
chr14	18224243	18712644	gain	2	LINC02297:OR11H12
chr14	18862644	19511713	gain	9	BMS1P17:BMS1P22:DUXAP10:LINC01296:LOC100508046:LOC101929572:POTEG:POTEH-AS1:POTEM
chr14	19611713	36140901	gain	227	ABHD4:ACIN1:ADCY4:AJUBA:AKAP6:ANG:AP1G2:AP4S1:APEX1:ARHGAP5:ARHGAP5-AS1:ARHGEF40:BAZ1A:BCL2L2:BCL2L2-PABPN1:BRMS1L:C14orf119:C14orf93:CARMIL3:CBLN3:CCNB1IP1:CDH24:CEBPE:CFL2:CHD8:CHMP4A:CIDEB:CMA1:CMTM5:COCH:CPNE6:CTSG:DAD1:DCAF11:DHRS1:DHRS2:DHRS4:DHRS4-AS1:DHRS4L1:DHRS4L2:DTD2:EAPP:ECRP:EDDM3A:EDDM3B:EFS:EGLN3:EMC9:FAM177A1:FITM1:FOXG1:FOXG1-AS1:G2E3:G2E3-AS1:GMPR2:GPR33:GZMB:GZMH:HAUS4:HEATR5A…
chr14	45764972	60327129	gain	111	ABHD12B:ACTR10:AP5M1:ARF6:ARID4A:ATG14:ATL1:ATP5S:BMP4:C14orf37:CCDC175:CCDC198:CDKL1:CDKN3:CGRRF1:CNIH1:DAAM1:DACT1:DDHD1:DHRS7:DLGAP5:DNAAF2:ERO1A:EXOC5:FBXO34:FERMT2:FRMD6:FRMD6-AS1:FRMD6-AS2:GCH1:GMFB:GNG2:GNPNAT1:GPR135:GPR137C:JKAMP:KIAA0586:KLHDC1:KLHDC2:KTN1:KTN1-AS1:L2HGDH:L3HYPDH:LGALS3:LINC00216:LINC00519:LINC00520:LINC00640:LINC00648:LINC00871:LINC01500:LINC01588:LINC01599:LINC02310:L…
chr14	64983912	69539684	gain	36	ACTN1:ACTN1-AS1:ARG2:ATP6V1D:CCDC196:DCAF5:EIF2S1:ERH:EXD2:FAM71D:FNTB:FUT8:FUT8-AS1:GALNT16:GPHN:LINC02324:LOC100506321:LOC100996664:MAX:MIR4706:MIR4708:MIR5694:MIR625:MPP5:PIGH:PLEK2:PLEKHD1:PLEKHH1:RAD51B:RDH11:RDH12:SLC39A9:TMEM229B:VTI1B:ZFP36L1:ZFYVE26
chr14	74938291	106717018	gain	388	ACYP1:ADAM6:ADCK1:ADSSL1:AHNAK2:AHSA1:AK7:AKT1:ALKBH1:AMN:ANGEL1:ANKRD9:APOPT1:ASB2:ASPG:ATG2B:ATP5MPL:ATXN3:BAG5:BATF:BCL11B:BDKRB1:BDKRB2:BEGAIN:BRF1:BTBD6:BTBD7:C14orf132:C14orf144:C14orf177:C14orf178:C14orf180:CALM1:CATSPERB:CCDC197:CCDC85C:CCDC88C:CCNK:CDC42BPB:CDCA4:CEP128:CEP170B:CHGA:CINP:CIPC:CKB:CLBA1:CLMN:COX8C:CPSF2:CRIP1:CRIP2:CYP46A1:DDX24:DEGS2:DGLUCY:DICER1:DICER1-AS1:DIGIT:DIO2:D…
chr14	106750000	106883557	gain	1	MIR5195
chr15	20095677	20428270	gain	2	CHEK2P2:HERC2P3
chr15	20583248	20673583	gain	1	NBEAP1
chr15	21000000	21100000	gain	1	FAM30C
chr15	21150000	21193490	gain	0
chr15	21242090	21268965	gain	0
chr15	55610723	84270066	gain	356	AAGAB:ABHD17C:ACSBG1:ACTG1P17:ADAM10:ADAMTS7:ADAMTS7P1:ADAMTSL3:ADPGK:ADPGK-AS1:ALDH1A2:ANKDD1A:ANKRD34C:ANKRD34C-AS1:ANP32A:ANP32A-IT1:ANXA2:AP3B2:APH1B:AQP9:ARID3B:ARIH1:ARNT2:BBS4:BCL2A1:BNC1:BNIP2:BTBD1:C15orf39:C15orf40:C15orf59:C15orf59-AS1:C15orf61:C2CD4A:C2CD4B:CA12:CALML4:CCDC33:CCNB2:CD276:CELF6:CEMIP:CFAP161:CGNL1:CHRNA3:CHRNA5:CHRNB4:CIB2:CILP:CLK3:CLN6:CLPX:COMMD4:CORO2B:COX5A:CPEB1:…
chr15	84320066	101980551	gain	170	ABHD2:ACAN:ADAMTS17:AEN:AGBL1:AGBL1-AS1:AKAP13:ALDH1A3:ALPK3:ANPEP:AP3S2:ARPIN:ARRDC4:ASB7:ASB9P1:BLM:C15orf32:C15orf38-AP3S2:CERS3:CERS3-AS1:CHD2:CHSY1:CIB1:CRAT37:CRTC3:CRTC3-AS1:DDX11L9:DET1:DNM1P41:DNM1P46:FAM138E:FAM169B:FAM174B:FANCI:FES:FURIN:GABARAPL3:GDPGP1:GOLGA6L3:GOLGA6L4:GOLGA6L5P:HAPLN3:HDDC3:HSP90B2P:IDH2:IDH2-DT:IGF1R:IQGAP1:IRAIN:ISG20:KIF7:KLHL25:LINC00052:LINC00923:LINC00924:LI…
chr16	34047	18436486	gain	342	ABAT:ABCA17P:ABCA3:ABCC1:ABCC6:ABCC6P2:ADCY9:ALG1:AMDHD2:ANKS3:ARHGDIG:ATF7IP2:ATP6V0C:AXIN1:BAIAP3:BCAR4:BFAR:BICDL2:BRICD5:C16orf45:C16orf71:C16orf72:C16orf89:C16orf90:C16orf91:C16orf96:C1QTNF8:CACNA1H:CAPN15:CARHSP1:CASKIN1:CASP16P:CCDC154:CCDC78:CCNF:CDIP1:CEMP1:CHTF18:CIITA:CLCN7:CLDN6:CLDN9:CLEC16A:CLUAP1:CORO7:CORO7-PAM16:CPPED1:CRAMP1:CREBBP:DECR2:DEXI:DNAJA3:DNASE1:DNASE1L2:E4F1:ECI1:EEF…
chr16	18486486	33214595	gain	257	ABCC6P1:ACSM1:ACSM2A:ACSM2B:ACSM3:ACSM5:AHSP:ALDOA:ANKS4B:APOBR:AQP8:ARHGAP17:ARL6IP1:ARMC5:ASPHD1:ATP2A1:ATP2A1-AS1:ATXN2L:BCKDK:BCL7C:BOLA2:BOLA2-SMG1P6:C16orf52:C16orf54:C16orf58:C16orf82:C16orf92:CACNG3:CCDC189:CCP110:CD19:CD2BP2:CDIPT:CDIPT-AS1:CDR2:CHP2:CLEC19A:CLN3:CLUHP3:COG7:COQ7:CORO1A:COX6A2:CRYM:CRYM-AS1:CTF1:DCTN5:DCTPP1:DCUN1D3:DNAH3:DOC2A:EARS2:EEF2K:EIF3C:EIF3CL:ERI2:ERN2:FAM57B:F…
chr16	33264595	33392411	gain	4	TP53TG3B:TP53TG3C:TP53TG3E:TP53TG3F
chr16	33442411	34289329	gain	6	ENPP7P13:LOC390705:TP53TG3B:TP53TG3C:TP53TG3E:TP53TG3F
chr16	34339329	34414951	gain	0
chr16	34450000	34504948	gain	0
chr16	34571510	34576805	gain	0
chr16	34580965	34584085	gain	0
chr16	34584622	36259694	gain	5	FRG2DP:LINC01566:LINC02167:TP53TG3HP:UBE2MP1
chr17	150000	448188	gain	6	C17orf97:LINC02091:LOC100506388:LOC105371430:RFLNB:RPH3AL
chr17	488987	490395	gain	0
chr17	491111	19024413	gain	405	ABR:ACADVL:ACAP1:ADORA2B:ADPRM:AIPL1:ALKBH5:ALOX12:ALOX12-AS1:ALOX12B:ALOX12P2:ALOX15:ALOX15B:ALOX15P1:ALOXE3:ANKFY1:ARHGAP44:ARHGEF15:ARRB2:ASGR1:ASGR2:ASPA:ATP1B2:ATP2A3:ATPAF2:AURKB:BCL6B:BHLHA9:BORCS6:C17orf100:C17orf107:C17orf49:C1QBP:CAMKK1:CAMTA2:CCDC144A:CCDC144B:CCDC42:CCDC92B:CD68:CDRT1:CDRT15:CDRT15P1:CDRT15P2:CDRT3:CDRT4:CDRT7:CDRT8:CENPV:CFAP52:CHD3:CHRNB1:CHRNE:CLDN7:CLEC10A:CLUH:CN…
chr17	67222405	81742542	gain	261	AANAT:AATK:ABCA10:ABCA5:ABCA6:ABCA8:ABCA9:ABCA9-AS1:ACOX1:ACTG1:AFMID:AMZ2:ARHGAP27P2:ARL16:ARMC7:ARSG:ATP5PD:BAHCC1:BAIAP2:BAIAP2-AS1:BIRC5:BPTF:BTBD17:C17orf58:C17orf77:C17orf80:C17orf99:C1QTNF1:C1QTNF1-AS1:CANT1:CARD14:CASC17:CASKIN2:CBX2:CBX4:CBX8:CCDC137:CCDC40:CD300A:CD300C:CD300E:CD300LB:CD300LD:CD300LF:CDC42EP4:CDK3:CDR2L:CEP131:CEP295NL:CHMP6:COG1:CPSF4L:CYGB:CYTH1:DNAH17:DNAH17-AS1:DNAI…
chr17	81792542	81796281	gain	0
chr17	81797727	81798717	gain	0
chr17	81799133	83237603	gain	50	ALYREF:ANAPC11:ARHGDIA:ASPSCR1:B3GNTL1:C17orf62:CCDC57:CD7:CENPX:CSNK1D:DCXR:DUS1L:FASN:FN3K:FN3KRP:FOXK2:GCGR:GPS1:HEXDC:LINC01970:LOC101929552:LRRC45:MAFG:MAFG-AS1:MCRIP1:METRNL:MIR4525:MIR6787:MYADML2:NARF:NOTUM:NPB:OGFOD3:P4HB:PCYT2:PPP1R27:PYCR1:RAB40B:RAC3:RFNG:RPL23AP87:SECTM1:SIRT7:SLC16A3:SNORD134:TBCD:TEX19:UTS2R:WDR45B:ZNF750
chr18	11457192	15410899	gain	40	AFG3L2:ANKRD20A5P:ANKRD30B:ANKRD62:C18orf15:C18orf61:CEP192:CEP76:CHMP1B:CIDEA:CXADRP3:CYP4F35P:FAM210A:GNAL:IMPA2:LDLRAD4:LDLRAD4-AS1:LINC01255:LINC01443:LINC01444:LINC01882:LOC105371998:LOC644669:MC2R:MC5R:MIR3156-2:MIR4526:MIR5190:MIR7153:MPPE1:POTEC:PRELID3A:PSMG2:PTPN2:RNMT:SEH1L:SLC35G4:SPIRE1:TUBB6:ZNF519
chr18	15460899	15780377	gain	0
chr18	15780477	15788380	gain	0
chr18	15791047	15797755	gain	0
chr18	15797855	20561439	gain	0
chr18	20561539	20564714	gain	0
chr18	20571466	20582635	gain	0
chr18	20582735	20603147	gain	0
chr18	20603247	20696289	gain	0
chr18	20696389	20736025	gain	0
chr18	20736125	20813083	gain	0
chr18	20813183	20830724	gain	0
chr18	20831341	20835547	gain	0
chr18	20835592	20839697	gain	0
chr18	20839797	20850000	gain	0
chr18	20911206	46969912	gain	128	ABHD3:ANKRD29:AQP4:AQP4-AS1:ASXL3:ATP5F1A:B4GALT6:C18orf21:C18orf25:CABLES1:CABYR:CCDC178:CDH2:CELF4:CHST9:CTAGE1:DSC1:DSC2:DSC3:DSCAS:DSG1:DSG1-AS1:DSG2:DSG2-AS1:DSG3:DSG4:DTNA:ELOA3C:ELOA3D:ELP2:EPG5:ESCO1:FHOD3:GALNT1:GAREM1:GATA6:GATA6-AS1:GREB1L:HAUS1:HRH4:IMPACT:INO80C:KATNAL2:KC6:KCTD1:KIAA1328:KLHL14:LAMA3:LINC00907:LINC01477:LINC01478:LINC01543:LINC01601:LINC01894:LINC01902:LINC01915:LOC…
chr18	47019912	54536574	gain	50	ACAA2:C18orf12:C18orf32:C18orf54:CFAP53:CTIF:CXXC1:DCC:DYM:ELAC1:ELOA2:ELOA3:ELOA3C:HDHD2:IER3IP1:LINC01630:LINC01917:LINC01919:LIPG:LOC100129878:MAPK4:MBD1:MBD2:ME2:MEX3C:MIR1539:MIR4320:MIR4527:MIR4527HG:MIR4528:MIR4743:MIR4744:MRO:MYO5B:POLI:RPL17:RPL17-C18orf32:SCARNA17:SKA1:SKOR2:SMAD2:SMAD4:SMAD7:SNHG22:SNORA37:SNORD58A:SNORD58B:SNORD58C:STARD6:ZBTB7C
chr18	54537528	58627944	gain	28	ALPK2:ATP8B1:BOD1L2:CCDC68:DYNAP:FECH:LINC-ROR:LINC01415:LINC01416:LINC01539:LINC01905:LINC01929:LINC02565:LOC100505549:LOC642484:MIR122:MIR3591:MIR4529:NARS:NEDD4L:ONECUT2:RAB27B:SNORA108:ST8SIA3:TCF4:TCF4-AS1:TXNL1:WDR7
chr19	11983165	16958085	gain	158	ADGRE2:ADGRE3:ADGRE5:ADGRL1:AKAP8:AKAP8L:AP1M1:ASF1B:ASNA1:BEST2:BRD4:C19orf44:C19orf53:C19orf57:C19orf67:CACNA1A:CALR:CALR3:CASP14:CC2D1A:CCDC105:CCDC130:CHERP:CIB3:CLEC17A:CPAMD8:CYP4F11:CYP4F12:CYP4F2:CYP4F22:CYP4F24P:CYP4F3:CYP4F8:DAND5:DCAF15:DDX39A:DHPS:DNAJB1:DNASE2:EPHX3:EPS15L1:F2RL3:FAM32A:FARSA:FARSA-AS1:FBXW9:GADD45GIP1:GCDH:GIPC1:GNG14:HOOK2:HSH2D:IER2:IL27RA:ILVBL:JUNB:KLF1:KLF2:LIN…
chr19	17385173	24448980	gain	138	ARMC6:ARRDC2:ATP13A1:B3GNT3:BISPR:BORCS8:BORCS8-MEF2B:BST2:CCDC124:CERS1:CILP2:COLGALT1:COMP:COPE:CRLF1:CRTC1:DDX49:ELL:FAM129C:FCHO1:FKBP8:GATAD2A:GDF1:GDF15:GMIP:GOLGA2P9:HAPLN4:HAVCR1P1:HOMER3:HOMER3-AS1:IFI30:IL12RB1:INSL3:IPO5P1:IQCN:ISYNA1:JAK3:JUND:KCNN1:KLHL26:KXD1:LINC00663:LINC00664:LINC01224:LINC01233:LINC01785:LINC01858:LINC01859:LOC100505851:LOC100507551:LOC100996349:LOC101929124:LOC…
chr19	24498980	24552652	gain	0
chr19	24552752	24891256	gain	0
chr19	24891356	24895790	gain	0
chr19	24895890	24898313	gain	0
chr19	24904771	24908589	gain	0
chr19	24908689	24950000	gain	0
chr19	27240874	38632283	gain	193	ALKBH6:ANKRD27:APLP1:ARHGAP33:ATP4A:C19orf12:C19orf33:CAPNS1:CATSPERG:CCNE1:CD22:CEBPA:CEBPA-AS1:CEBPG:CEP89:CHST8:CLIP3:COX6B1:COX7A1:DMKN:DPF1:DPY19L3:EIF3K:ETV2:FAAP24:FAM187B:FAM98C:FFAR1:FFAR2:FFAR3:FXYD1:FXYD3:FXYD5:FXYD7:GAPDHS:GGN:GPATCH1:GPI:GPR42:GRAMD1A:HAMP:HAUS5:HCST:HKR1:HPN:HPN-AS1:HSPB6:IGFLR1:KCNK6:KCTD15:KIAA0355:KIRREL2:KMT2B:KRTDAP:LGI4:LIN37:LINC00662:LINC00665:LINC00904:LINC…
chr19	49404433	58606612	gain	457	A1BG:A1BG-AS1:ACP4:ADM5:AKT1S1:ALDH16A1:AP2A1:ASPDH:ATF5:AURKC:BCL2L12:BIRC8:BRSK1:C19orf18:C19orf48:C19orf81:C19orf84:CACNG6:CACNG7:CACNG8:CCDC106:CD33:CDC42EP5:CEACAM18:CENPBD1P1:CHMP2A:CLDND2:CLEC11A:CNOT3:COX6B2:CPT1C:CTU1:DNAAF3:DPRX:DUXA:EDDM13:EMC10:EPN1:EPS8L1:ERVK3-1:ERVV-1:ERVV-2:ETFB:FAM71E1:FAM71E2:FAM90A27P:FCAR:FCGRT:FIZ1:FKBP1AP1:FLT3LG:FPR1:FPR2:FPR3:FUZ:GALP:GFY:GP6:GPR32:HAS1:HS…
chr2	10659	10164645	gain	69	ACP1:ADAM17:ADI1:ALKAL2:ALLC:ASAP2:C2orf48:CMPK2:COLEC11:CPSF3:CYS1:DCDC2C:EIPR1:FAM110C:GRHL1:IAH1:ID2:ID2-AS1:ITGB1BP1:KIDINS220:KLF11:LINC00298:LINC00299:LINC00487:LINC01105:LINC01115:LINC01246:LINC01247:LINC01248:LINC01249:LINC01250:LINC01304:LINC01810:LINC01814:LINC01865:LINC01874:LINC01875:LINC01939:LOC100506274:LOC101060391:LOC101929452:LOC101929551:LOC101929882:LOC105373352:LOC105373394:L…
chr2	25646763	32004381	gain	92	ABHD1:ADGRF3:AGBL5:AGBL5-AS1:ALK:ASXL2:ATRAID:BABAM2:BRE-AS1:C2orf16:C2orf70:C2orf71:CAD:CAPN13:CAPN14:CCDC121:CENPA:CGREF1:CIB4:CLIP4:DNAJC5G:DPYSL5:DRC1:EHD3:EIF2B4:EMILIN1:FLJ31356:FNDC4:FOSL2:FTH1P3:GALNT14:GAREM2:GCKR:GPN1:GTF3C2:GTF3C2-AS1:HADHA:HADHB:IFT172:KCNK3:KHK:KIF3C:KRTCAP3:LBH:LCLAT1:LINC01460:LINC01946:LOC100129724:LOC100505716:LOC100505736:LOC100505774:LOC105374389:LOC285043:MAPR…
chr2	32403520	33106737	gain	6	BIRC6-AS2:LINC00486:LTBP1:MIR4765:MIR558:TTC27
chr2	44944194	63599909	gain	105	ACYP2:AHSA2P:ASB3:ATP6V1E2:B3GNT2:BCL11A:BCYRN1:C2orf73:C2orf74:CALM2:CCDC85A:CCDC88A:CCT4:CFAP36:CHAC2:CLHC1:COMMD1:CRIPT:DBIL5P2:EFEMP1:EHBP1:EML6:EPAS1:EPCAM:ERLEC1:FAM161A:FANCL:FBXO11:FOXN2:FSHR:GPR75:GPR75-ASB3:GTF2A1L:HCG2040054:KCNK12:KIAA1841:LHCGR:LINC01118:LINC01119:LINC01121:LINC01122:LINC01185:LINC01793:LINC01795:LINC01813:LINC01820:LINC01867:LOC100129434:LOC100132215:LOC100506142:LO…
chr2	84531924	89330679	gain	65	ANAPC1P1:ANKRD36BP2:ATOH8:C2orf68:CAPG:CD8A:CD8B:CHMP3:CYTOR:EIF2AK3:ELMOD3:FABP1:FOXI3:GGCX:GNLY:IMMT:KCMF1:KDM3A:KRCC1:LINC01964:LOC101928371:LOC101928403:LOC102724579:LOC284950:LOC285074:MAT2A:MIR4435-1:MIR4435-2:MIR4436A:MIR4771-2:MIR4779:MIR4780:MIR6071:MRPL35:PARTICL:PLGLB1:PLGLB2:POLR1A:PTCD3:REEP1:RETSAT:RGPD1:RGPD2:RMND5A:RNF103:RNF103-CHMP3:RNF181:RPIA:SFTPB:SH2D6:SMYD1:SNORD94:ST3GAL5:…
chr2	89530679	89685992	gain	1	LOC101927050
chr2	89753992	90400000	gain	0
chr2	91402511	92138145	gain	3	ACTR3BP2:GGT8P:LOC654342
chr2	92188145	94090557	gain	0
chr2	94140557	94293015	gain	1	BMS1P14
chr2	94496015	97439618	gain	48	ADRA2B:ANKRD20A8P:ANKRD23:ANKRD36:ANKRD36C:ANKRD39:ARID5A:ASTL:CIAO1:CNNM3:CNNM3-DT:CNNM4:DUSP2:FAHD2A:FAHD2B:FAHD2CP:FAM178B:FAM95A:FER1L5:GPAT2:ITPRIPL1:KANSL3:KCNIP3:LINC00342:LMAN2L:LOC100133920:LOC100506076:LOC100506123:LOC101927053:LOC105373496:LOC442028:MAL:MIR3127:MRPS5:NCAPH:NEURL3:PROM2:SEMA4C:SNORA112:SNRNP200:STARD7:STARD7-AS1:TEKT4:TMEM127:TRIM43:TRIM43B:ZNF2:ZNF514
chr2	97489618	102055917	gain	45	ACTR1B:AFF3:ANKRD36B:C2orf15:C2orf92:CHST10:CNGA3:CNOT11:COA5:COX5B:CREG2:EIF5B:IL1R2:INPP4A:KIAA1211L:LINC01104:LINC01127:LINC01849:LIPT1:LOC101927070:LOC101927142:LONRF2:LYG1:LYG2:MAP4K4:MGAT4A:MIR5696:MITD1:MRPL30:NMS:NPAS2:PDCL3:REV1:RFX8:RNF149:RPL31:SNORD89:TBC1D8:TBC1D8-AS1:TMEM131:TSGA10:TXNDC9:UNC50:VWA3B:ZAP70
chr2	114249684	133235418	gain	111	AMER3:AMMECR1L:ANKRD30BL:ARHGEF4:BIN1:C1QL2:C2orf27A:C2orf27B:C2orf76:CCDC115:CCDC74A:CCDC74B:CCDC93:CFAP221:CFC1:CFC1B:CLASP1:CNTNAP5:CYP27C1:CYP4F30P:CYP4F62P:DBI:DDX18:DPP10:DPP10-AS1:DPP10-AS3:EN1:EPB41L5:ERCC3:FAM168B:FAM201B:FAR2P1:FAR2P2:GLI2:GPR148:GPR17:GPR39:GYPC:HS6ST1:IMP4:INHBB:INSIG2:IWS1:LIMS2:LINC01087:LINC01101:LINC01120:LINC01826:LINC01854:LINC01856:LINC01941:LINC01945:LINC02572…
chr2	138346905	191794754	gain	287	ABCB11:ACVR1:ACVR1C:ACVR2A:AGPS:AHCTF1P1:ANKAR:ARHGAP15:ARL5A:ARL6IP6:ASDURF:ASNSD1:ATF2:ATP5MC3:B3GALT1:BAZ2B:BBS5:C2orf88:CACNB4:CALCRL:CCDC141:CCDC148:CCDC148-AS1:CCDC173:CD302:CDCA7:CERKL:CERS6:CERS6-AS1:CHN1:CHRNA1:CIR1:COBLL1:COL3A1:COL5A2:CSRNP3:CWC22:CYBRD1:CYTIP:DAPL1:DCAF17:DHRS9:DIRC1:DLX1:DLX2:DLX2-AS1:DNAJC10:DPP4:DUSP19:DYNC1I2:EPC2:ERICH2:ERMN:EVX2:FAM133DP:FAM171B:FAP:FASTKD1:FIGN…
chr2	222700000	223085575	gain	2	ACSL3:KCNE4
chr2	225200000	238903659	gain	133	ACKR3:AGAP1:AGAP1-IT1:AGFG1:ALPI:ALPP:ALPPL2:ARL4C:ARMC9:ASB1:ASB18:ATG16L1:B3GNT7:C2orf72:C2orf83:CAB39:CCL20:CHRND:CHRNG:COL4A3:COL4A4:COL6A3:COPS7B:COPS8:DAW1:DGKD:DIS3L2:DNAJB3:DNER:ECEL1:ECEL1P2:EFHD1:EIF4E2:ERFE:ESPNL:FBXO36:GBX2:GIGYF2:GPR55:HES6:HJURP:HTR2B:ILKAP:INPP5D:IQCA1:IRS1:ITM2C:KCNJ13:KLHL30:LINC00471:LINC01107:LINC01173:LINC01807:LINC01891:LINC01907:LOC100286922:LOC101928881:LOC…
chr2	238904047	242107555	gain	59	AGXT:ANKMY1:ANO7:AQP12A:AQP12B:ATG4B:BOK:BOK-AS1:C2orf54:CAPN10:CAPN10-AS1:COPS9:CROCC2:D2HGDH:DTYMK:DUSP28:FARP2:GAL3ST2:GPC1:GPR35:HDAC4:HDLBP:ING5:KIF1A:LINC01237:LINC01238:LINC01880:LINC01881:LINC01940:LOC100130449:LOC101928111:LOC150935:LOC200772:LOC285095:LOC285097:LOC285191:MGC16025:MIR149:MIR2467:MIR3133:MIR4269:MIR4440:MIR4441:MIR4786:MTERF4:NDUFA10:NEU4:OR6B2:OR6B3:OTOS:PASK:PDCD1:PPP1R…
chr20	79838	26313349	gain	262	ABHD12:ACSS1:ADAM33:ADRA1D:ANGPT4:ANKEF1:AP5S1:APMAP:ATRN:AVP:BANF2:BFSP1:BMP2:BTBD3:C20orf141:C20orf187:C20orf194:C20orf196:C20orf202:C20orf27:C20orf78:C20orf96:CASC20:CD93:CDC25B:CDS2:CENPB:CFAP61:CHGB:CPXM1:CRLS1:CRNKL1:CSNK2A1:CST1:CST11:CST13P:CST2:CST3:CST4:CST5:CST7:CST8:CST9:CST9L:CSTL1:DDRGK1:DEFB125:DEFB126:DEFB127:DEFB128:DEFB129:DEFB132:DSTN:DTD1:DZANK1:EBF4:ENTPD6:ESF1:FAM110A:FAM182…
chr20	29300000	29307456	gain	0
chr20	29307476	29315342	gain	0
chr20	29315821	29362154	gain	0
chr20	29362183	29412507	gain	0
chr20	29413577	29447838	gain	1	FRG2EP
chr20	29447883	29452158	gain	1	LOC105379477
chr20	29452178	29538733	gain	1	FRG1EP
chr20	29538783	29540234	gain	0
chr20	29540284	29556103	gain	1	LINC01598
chr20	29556141	29562970	gain	0
chr20	29563363	29564411	gain	0
chr20	29565353	29592644	gain	0
chr20	29592737	29651590	gain	0
chr20	29651610	29697363	gain	0
chr20	29697630	29884750	gain	1	MIR4477B
chr20	29884850	29917304	gain	0
chr20	29917404	30038348	gain	0
chr20	30088348	30425128	gain	3	FRG1BP:LINC01597:MLLT10P1
chr20	30456077	30761898	gain	0
chr20	30811898	31001508	gain	0
chr20	31051508	31107036	gain	0
chr20	31157036	31159119	gain	0
chr20	31161625	64333095	gain	502	AAR2:ABALON:ABHD16B:ACOT8:ACSS2:ACTL10:ACTR5:ADA:ADIG:ADNP:ADNP-AS1:ADRM1:AHCY:ANKRD60:APCDD1L:APCDD1L-AS1:ARFGAP1:ARFGEF2:ARFRP1:ARHGAP40:ASIP:ASXL1:ATP5F1E:ATP9A:AURKA:B4GALT5:BCAS1:BCAS4:BCL2L1:BHLHE23:BIRC7:BLCAP:BMP7:BMP7-AS1:BPI:BPIFA1:BPIFA2:BPIFA3:BPIFA4P:BPIFB1:BPIFB2:BPIFB3:BPIFB4:BPIFB6:C20orf144:C20orf173:C20orf197:C20orf203:C20orf204:C20orf24:C20orf85:CABLES2:CASS4:CBFA2T2:CBLN4:CCM2…
chr21	8522577	8706715	gain	0
chr21	9350000	9377143	gain	0
chr21	9720429	9796966	gain	1	LINC01667
chr21	9850000	9893416	gain	0
chr21	43000000	43032757	gain	1	PKNOX1
chr21	45710803	46692721	gain	19	C21orf58:COL6A1:COL6A2:DIP2A:DIP2A-IT1:FTCD:FTCD-AS1:LOC100129027:LOC101928796:LSS:MCM3AP:MCM3AP-AS1:PCBP3:PCNT:PRMT2:S100B:SNORD159:SPATC1L:YBEY
chr22	10834643	10874572	gain	0
chr22	11212035	11250000	gain	0
chr22	12406546	12438690	gain	0
chr22	12600000	12641730	gain	0
chr22	12691730	12707136	gain	0
chr22	15528005	15550000	gain	1	OR11H1
chr22	15650000	15891472	gain	6	BMS1P17:BMS1P22:DUXAP8:LINC01297:POTEH:POTEH-AS1
chr22	20400000	20596106	gain	3	KLHL22:MED15:SCARF2
chr22	22006898	22303192	gain	2	BMS1P20:VPREB1
chr22	22303535	22550000	gain	3	PRAME:ZNF280A:ZNF280B
chr22	22650000	36091499	gain	200	ADORA2A:ADORA2A-AS1:AP1B1:AP1B1P1:APOL5:APOL6:ASCC2:ASPHD2:BCR:BCRP3:BPIFC:C22orf15:C22orf24:C22orf31:C22orf42:CABIN1:CABP7:CASTOR1:CCDC117:CCDC157:CES5AP1:CHCHD10:CHEK2:CRYBA4:CRYBB1:CRYBB2:CRYBB2P1:CRYBB3:DDT:DDTL:DEPDC5:DERL3:DRG1:DRICH1:DUSP18:EIF4ENIF1:EMID1:EWSR1:FBXO7:FBXW4P1:GAL3ST1:GAS2L1:GGT1:GGT5:GNAZ:GRK3:GSTT2:GSTT2B:GSTT4:GSTTP2:GUCD1:GUSBP11:HMGXB4:HMOX1:HORMAD2:HORMAD2-AS1:HPS4:HS…
chr22	36419011	49973865	gain	251	A4GALT:ACO2:ADSL:ALG12:ANKRD54:APOBEC3A:APOBEC3A_B:APOBEC3B:APOBEC3B-AS1:APOBEC3C:APOBEC3D:APOBEC3F:APOBEC3G:APOBEC3H:ARFGAP3:ARHGAP8:ATF4:ATP5MGL:ATXN10:BAIAP2L2:BIK:BRD1:C1QTNF6:C22orf23:C22orf34:C22orf46:CACNA1I:CACNG2:CARD10:CBX6:CBX7:CBY1:CCDC134:CDC42EP1:CDPF1:CELSR1:CENPM:CERK:CHADL:CRELD2:CSDC2:CSF2RB:CSNK1E:CYB5R3:CYP2D6:CYP2D7:CYTH4:DDX17:DESI1:DMC1:DNAJB7:DNAL4:EFCAB6:EFCAB6-AS1:EIF3D:…
chr22	49975365	50802958	gain	35	ACR:ADM2:ARSA:CHKB:CHKB-AS1:CHKB-CPT1B:CPT1B:DENND6B:HDAC10:IL17REL:KLHDC7B:LMF2:LOC105373100:MAPK11:MAPK12:MAPK8IP2:MIOX:MLC1:MOV10L1:NCAPH2:ODF3B:PANX2:PLXNB2:PPP6R2:RABL2B:RPL23AP82:SBF1:SCO2:SELENOO:SHANK3:SYCE3:TRABD:TTLL8:TUBGCP6:TYMP
chr3	18519	57824204	gain	586	ABHD14A:ABHD14A-ACY1:ABHD14B:ABHD5:ACAA1:ACKR2:ACTR8:ACVR2B:ACVR2B-AS1:ACY1:ALAS1:ALS2CL:AMIGO3:AMT:ANKRD28:ANO10:APEH:APPL1:ARF4:ARF4-AS1:ARHGEF3:ARHGEF3-AS1:ARIH2:ARIH2OS:ARL8B:ARPC4:ARPC4-TTLL3:ARPP21:ASB14:ATG7:ATP2B2:ATP2B2-IT2:ATRIP:AZI2:BAP1:BHLHE40:BHLHE40-AS1:BRK1:BRPF1:BSN:BSN-AS2:BTD:C3orf18:C3orf20:C3orf35:C3orf62:C3orf84:CACNA1D:CACNA2D2:CACNA2D3:CACNA2D3-AS1:CAMK1:CAMKV:CAMP:CAND2:C…
chr3	62765298	62938529	gain	0
chr3	63312511	63431990	gain	1	SYNPR
chr3	72772336	73236025	gain	3	EBLN2:GXYLT2:PPP4R2
chr3	73691222	75585574	gain	5	CNTN3:FAM86DP:LINC02005:LINC02018:MIR4444-2
chr3	75662123	75693820	gain	2	FRG2C:LINC00960
chr3	78112354	78656717	gain	1	ROBO1
chr3	78818432	78941835	gain	1	ROBO1
chr3	82438917	82539354	gain	0
chr3	82657216	83851538	gain	0
chr3	84209359	85450000	gain	5	CADM2:LINC00971:LINC02025:MIR5688:SNORA95
chr3	85635372	90550102	gain	13	C3orf38:CADM2:CADM2-AS2:CGGBP1:CHMP2B:EPHA3:HTR1F:LINC00506:LINC02070:MIR4795:POU1F1:VGLL3:ZNF654
chr3	90550202	90565295	gain	0
chr3	90568828	90699772	gain	0
chr3	90699792	90722458	gain	0
chr3	90772458	91233586	gain	0
chr3	91233686	91247622	gain	0
chr3	91247722	91249905	gain	0
chr3	91256421	91257890	gain	0
chr3	91260180	91265381	gain	0
chr3	91276994	91282175	gain	0
chr3	91282734	91291069	gain	0
chr3	91291218	91345078	gain	0
chr3	91345173	91364131	gain	0
chr3	91364151	91438798	gain	0
chr3	91438818	91550000	gain	0
chr3	127664013	161997028	gain	278	A4GNT:AADAC:AADACL2:AADACL2-AS1:AADACP1:ABTB1:ACAD11:ACAD9:ACKR4:ACPP:AGTR1:ALG1L2:AMOTL2:ANAPC13:ANKUB1:ARHGEF26:ARHGEF26-AS1:ARL14:ARMC8:ASTE1:ATP1B3:ATP2C1:ATR:B3GALNT1:BFSP2:BFSP2-AS1:BPESC1:C3orf33:C3orf36:C3orf58:C3orf79:C3orf80:CCNL1:CDV3:CEP63:CEP70:CHST2:CLDN18:CLRN1:CLRN1-AS1:CLSTN2:CLSTN2-AS1:CNBP:COL6A4P2:COL6A5:COL6A6:COMMD2:COPB2:COPG1:CP:CPA3:CPB1:CPNE4:DBR1:DHX36:DNAJB8:DNAJB8-AS1…
chr3	169303536	193123070	gain	201	ABCC5:ABCC5-AS1:ABCF3:ACTL6A:ACTRT3:ADIPOQ:ADIPOQ-AS1:AHSG:ALG3:AP2M1:ATP11B:B3GNT5:BCL6:C3orf70:CAMK2N2:CCDC39:CCDC50:CHRD:CLCN2:CLDN1:CLDN11:CLDN16:CRYGS:DCUN1D1:DGKG:DNAJB11:DNAJC19:DVL3:ECE2:ECT2:EEF1AKMT4:EEF1AKMT4-ECE2:EHHADH:EHHADH-AS1:EIF2B5:EIF4A2:EIF4G1:EIF5A2:EPHB3:ETV5:FAM131A:FETUB:FGF12:FGF12-AS1:FGF12-AS2:FLJ42393:FNDC3B:FXR1:GHSR:GMNC:GNB4:GPR160:HRG:HTR3C:HTR3D:HTR3E:HTR3E-AS1:IG…
chr3	193814622	193940675	gain	1	LINC02038
chr4	24807796	31819295	gain	22	ANAPC4:CCKAR:LGI2:LINC02261:LINC02364:LINC02472:LINC02497:LINC02501:LOC101929161:LOC105374546:MIR4275:PCDH7:PI4K2B:RBPJ:SEL1L3:SEPSECS:SEPSECS-AS1:SLC34A2:SMIM20:STIM2:TBC1D19:ZCCHC4
chr4	31832569	31835775	gain	0
chr4	31835795	32833016	gain	3	LINC02353:LINC02506:LOC105377651
chr4	32839016	37328961	gain	10	ARAP2:DTHD1:LINC02484:LINC02505:LOC100508631:LOC101928622:LOC439933:MIR1255B1:MIR4801:NWD2
chr4	42903024	49336924	gain	30	ATP10D:CNGA1:COMMD8:CORIN:COX7B2:CWH43:FRYL:GABRA2:GABRA4:GABRB1:GABRG1:GNPDA2:GUF1:KCTD8:LINC02383:LINC02475:LOC101927157:LOC101927179:MIR8053:NFXL1:NIPAL1:OCIAD1:OCIAD1-AS1:OCIAD2:SLAIN2:SLC10A4:TEC:TXK:YIPF7:ZAR1
chr4	49550000	49658100	gain	0
chr4	49708100	49711961	gain	0
chr4	49712061	50200000	gain	0
chr4	50250000	51743951	gain	0
chr4	51800000	58878793	gain	53	AASDH:ARL9:CEP135:CHIC2:CLOCK:DANCR:DCUN1D4:ERVMER34-1:EXOC1:EXOC1L:FIP1L1:GSX2:HOPX:IGFBP7:IGFBP7-AS1:KDR:KIAA1211:KIT:LINC01618:LINC02260:LINC02283:LINC02380:LINC02480:LINC02494:LNX1:LNX1-AS1:LNX1-AS2:LOC100506444:LRRC66:MIR4449:MIR7641-2:NMU:NOA1:PAICS:PDCL2:PDGFRA:POLR2B:PPAT:RASL11B:REST:RPL21P44:SCFD2:SGCB:SNORA26:SPATA18:SPINK2:SRD5A3:SRD5A3-AS1:SRP72:THEGL:TMEM165:USP46:USP46-AS1
chr4	58921381	68513014	gain	28	ADGRL3:ADGRL3-AS1:CENPC:EPHA5:EPHA5-AS1:FTLP10:GNRHR:LINC02232:LINC02271:LINC02429:LOC101927237:LOC105377245:LOC550113:MIR1269A:MIR548AG1:STAP1:SYT14P1:TECRL:TMPRSS11A:TMPRSS11B:TMPRSS11BNL:TMPRSS11D:TMPRSS11E:TMPRSS11F:TMPRSS11GP:UBA6:UBA6-AS1:YTHDC1
chr4	68623426	136898779	gain	392	ABCG2:ABHD18:ABRAXAS1:ADAD1:ADAMTS3:ADH1A:ADH1B:ADH1C:ADH4:ADH5:ADH6:ADH7:AFF1:AFF1-AS1:AFM:AFP:AIMP1:ALB:ALPK1:AMBN:AMTN:ANK2:ANKRD17:ANKRD50:ANTXR2:ANXA3:ANXA5:AP1AR:AREG:ARHGAP24:ARHGEF38:ARHGEF38-IT1:ARSJ:ART3:ATOH1:BANK1:BBS12:BBS7:BDH2:BMP2K:BMP3:BMPR1B:BMPR1B-AS1:BTC:C4orf17:C4orf22:C4orf3:C4orf33:C4orf36:CABS1:CAMK2D:CASP6:CCDC158:CCNA2:CCNG2:CCNI:CCSER1:CDKL2:CDS1:CENPE:CEP170P1:CETN4P:C…
chr4	139404015	140520754	gain	9	CLGN:LOC101927516:MAML3:MGAT4D:MGST2:RAB33B:SCOC:SCOC-AS1:SETD7
chr4	169867111	170021825	gain	2	LINC02275:MFAP3L
chr5	11882	17530548	gain	126	ADAMTS16:ADCY2:AHRR:ANKH:ANKRD33B:BASP1:BASP1-AS1:BRD9:C5orf38:C5orf49:CCDC127:CCT5:CEP72:CLPTM1L:CMBL:CTD-2194D22.4:CTD-2297D10.2:CTD-2350J17.1:CTD-3080P12.3:CTNND2:DAP:DNAH5:EXOC3:EXOC3-AS1:FAM105A:FAM173B:FASTKD3:FBXL7:HRAT5:ICE1:IRX1:IRX2:IRX4:LINC01017:LINC01018:LINC01019:LINC01020:LINC01194:LINC01377:LINC01511:LINC02102:LINC02111:LINC02112:LINC02114:LINC02116:LINC02121:LINC02123:LINC02145:L…
chr5	17580548	46435900	gain	130	ADAMTS12:AGXT2:AMACR:ANXA2R:BRIX1:C1QTNF3:C1QTNF3-AMACR:C5orf17:C5orf22:C5orf34:C5orf42:C5orf51:C6:C7:C9:CAPSL:CARD6:CCDC152:CCL28:CDH10:CDH12:CDH18:CDH18-AS1:CDH6:CDH9:DAB2:DNAJC21:DROSHA:EGFLAM:EGFLAM-AS2:EGFLAM-AS4:FBXO4:FGF10:FGF10-AS1:FLJ32255:FYB1:GDNF:GDNF-AS1:GHR:GOLPH3:GUSBP1:H3.Y:HCN1:HMGCS1:IL7R:LIFR:LIFR-AS1:LINC00603:LINC01265:LINC02064:LINC02103:LINC02104:LINC02107:LINC02109:LINC021…
chr5	46485900	46550000	gain	0
chr5	46800000	47061288	gain	0
chr5	47061388	47069162	gain	0
chr5	47073730	47078603	gain	0
chr5	47078720	47079733	gain	0
chr5	47082080	47106894	gain	0
chr5	47106994	47153339	gain	0
chr5	47153439	47296069	gain	0
chr5	47296169	47300585	gain	0
chr5	47306086	47308398	gain	0
chr5	49599422	49600986	gain	0
chr5	49601086	49603131	gain	0
chr5	49609714	49611721	gain	0
chr5	49612096	49618994	gain	0
chr5	49621605	49628165	gain	0
chr5	49630729	49633793	gain	0
chr5	49641815	49646823	gain	0
chr5	49646923	49650573	gain	0
chr5	49656261	49661871	gain	0
chr5	49666173	49667431	gain	0
chr5	49667531	49721203	gain	0
chr5	49721303	50059807	gain	0
chr5	50109807	50144641	gain	0
chr5	139300000	139452659	gain	7	DNAJC18:ECSCR:MZB1:PAIP2:PROB1:SLC23A1:SPATA24
chr5	139453659	155760324	gain	227	ABLIM3:ADRB2:AFAP1L1:ANKHD1:ANKHD1-EIF4EBP3:ANXA6:APBB3:ARAP3:ARHGAP26:ARHGAP26-AS1:ARHGAP26-IT1:ARHGEF37:ARSI:ATOX1:C5orf46:CAMK2A:CARMN:CCDC69:CD14:CD74:CDX1:CLMAT3:CNOT8:CSF1R:CSNK1A1:CXXC5:CXXC5-AS1:CYSTM1:DCTN4:DIAPH1:DND1:DPYSL3:EIF4EBP3:FAM114A2:FAT2:FAXDC2:FBXO38:FCHSD1:FGF1:G3BP1:GALNT10:GEMIN5:GLRA1:GM2A:GNPDA1:GPR151:GPX3:GRIA1:GRPEL2:GRPEL2-AS1:GRXCR2:HAND1:HARS:HARS2:HBEGF:HDAC3:HMGX…
chr5	155761324	181302438	gain	241	AACSP1:ADAM19:ADAMTS2:ADRA1B:ARL10:ATP10B:ATP6V0E1:B4GALT7:BNIP1:BOD1:BTNL3:BTNL8:BTNL9:C1QTNF2:C5orf47:C5orf52:C5orf58:C5orf60:CANX:CBY3:CCNG1:CCNJL:CDHR2:CLINT1:CLK4:CLTB:CNOT6:COL23A1:CPEB4:CPLX2:CREBRF:CTB-178M22.2:CTC-338M12.4:CTD-2270F17.1:CYFIP2:DBN1:DDX41:DOCK2:DOK3:DRD1:DUSP1:EBF1:EFCAB9:EIF4E1B:ERGIC1:F12:FABP6:FAF2:FAM153A:FAM153B:FAM153C:FAM193B:FAM196B:FAM71B:FBLL1:FBXW11:FGF18:FGFR4…
chr6	59750000	59829934	gain	0
chr6	60229934	61357029	gain	0
chr6	61363066	61370554	gain	0
chr6	61371372	61378482	gain	0
chr6	61378582	61381502	gain	0
chr6	61381602	61393846	gain	0
chr6	61393946	61398161	gain	0
chr6	61398261	63900493	gain	6	EYS:KHDRBS2:LGSN:MTRNR2L9:PHF3:PTP4A1
chr6	69532064	73159605	gain	19	B3GAT2:COL19A1:COL9A1:EVADR:FAM135A:KCNQ5:KCNQ5-AS1:KCNQ5-IT1:LINC00472:LINC01626:LMBRD1:LOC105377849:MIR30A:MIR30C2:MIR4282:OGFRL1:RIMS1:SDHAF4:SMAP1
chr6	73181235	77437153	gain	26	CD109:CGAS:COL12A1:COX7A2:DDX43:DPPA5:EEF1A1:FILIP1:IMPG1:KHDC1:KHDC1L:KHDC3L:LINC02540:LOC100506804:LOC101928489:LOC101928516:LOC101928540:MIR4463:MTO1:MYO6:OOEP:SENP6:SLC17A5:SNORD141B:SNORD156:TMEM30A
chr6	78450000	84195355	gain	28	BCKDHB:CEP162:CYB5R4:DOPEY1:ELOVL4:FAM46A:HMGN3:HMGN3-AS1:IBTK:IRAK1BP1:LCA5:LCAL1:LINC01526:LINC01621:LINC02542:LOC105377879:ME1:MRAP2:PGM3:PHIP:PRSS35:RIPPLY2:RWDD2A:SH3BGRL2:SNAP91:TPBG:TTK:UBE3D
chr6	88844898	90085624	gain	14	ANKRD6:BACH2:CASP8AP2:GABRR1:GABRR2:GJA10:LOC101929057:LYRM2:MDN1:PM20D2:PNRC1:RRAGD:SRSF12:UBE2J1
chr6	105919577	161349490	gain	379	ABRACL:ACAT2:ADAT2:ADGB:ADGRG6:AFG1L:AGPAT4:AGPAT4-IT1:AHI1:AIG1:AIRN:AK9:AKAP12:AKAP7:ALDH8A1:AMD1:ARFGEF3:ARG1:ARHGAP18:ARID1B:ARMC2:ARMC2-AS1:ARMT1:ASF1A:ATG5:BCLAF1:BEND3:BRD7P3:C6orf203:C6orf58:C6orf99:CALHM4:CALHM5:CALHM6:CCDC162P:CCDC170:CCDC28A:CD164:CD24:CDC40:CDK19:CENPW:CEP57L1:CEP85L:CITED2:CLDN20:CLVS2:CNKSR3:COL10A1:CRYBG1:CTAGE9:CTGF:DCBLD1:DDO:DSE:DYNLT1:ECHDC1:ECT2L:ENPP1:ENPP3:E…
chr6	166401669	167591393	gain	15	CCR6:FGFR1OP:GPR31:LOC105378123:LOC105378127:MIR1913:MIR3939:RNASET2:RPS6KA2:RPS6KA2-AS1:RPS6KA2-IT1:TCP10:TCP10L2:TTLL2:UNC93A
chr6	167641393	170740469	gain	39	AFDN:AFDN-DT:C6orf120:DACT2:DLL1:ERMARD:FAM120B:FRMD1:HGC6.3:KIF25:KIF25-AS1:LINC00242:LINC00574:LINC01558:LINC01615:LINC01624:LINC02487:LINC02538:LINC02544:LOC100131532:LOC101929420:LOC101929460:LOC101929523:LOC102724357:LOC102724511:LOC105378137:LOC105378146:LOC154449:LOC285804:LOC441179:MIR4644:PDCD2:PHF10:PSMB1:SMOC2:TBP:TCTE3:THBS2:WDR27
chr7	23927	237846	gain	4	FAM20C:LOC100507642:LOC102723672:LOC105375115
chr7	240242	19765885	gain	148	ACTB:ADAP1:AGMO:AGR2:AGR3:AHR:AIMP2:AMZ1:ANKMY2:ANKRD61:AP5Z1:ARL4A:BRAT1:BZW2:C1GALT1:C7orf26:C7orf50:CARD11:CCZ1:CCZ1B:CHST12:COL28A1:COX19:CYP2W1:CYTH3:DAGLB:DGKB:DNAAF5:EIF2AK1:EIF3B:ELFN1:ELFN1-AS1:ETV1:FAM220A:FBXL18:FERD3L:FOXK1:FSCN1:GET4:GLCCI1:GNA12:GPER1:GPR146:GRID2IP:GRIFIN:HDAC9:HRAT92:ICA1:INTS1:IQCE:ISPD:ISPD-AS1:KCCAT333:KDELR2:LFNG:LOC100128653:LOC100129484:LOC100129603:LOC10013…
chr7	25979780	58119653	gain	251	ABCA13:ADCY1:ADCYAP1R1:AEBP1:AMPH:ANLN:AOAH:AOAH-IT1:AQP1:AVL9:BBS9:BLVRA:BMPER:C7orf25:C7orf57:C7orf65:C7orf69:C7orf71:CAMK2B:CBX3:CCDC129:CCM2:CCT6A:CDC14C:CDK13:CHCHD2:CHN2:COA1:COBL:CPVL:CREB5:CRHR2:DBNL:DDC:DDC-AS1:DDX56:DKFZP586I1420:DKFZp434L192:DPY19L1:DPY19L1P1:DPY19L1P2:DPY19L2P1:DPY19L2P3:EEPD1:EGFR:EGFR-AS1:ELDR:ELMO1:ELMO1-AS1:EPDR1:EVX1:EVX1-AS:FAM183BP:FIGNL1:FKBP14:FKBP9:FKBP9P1:G…
chr7	58169653	58500000	gain	0
chr7	58550000	58700000	gain	0
chr7	58750000	59300000	gain	0
chr7	59350000	59600000	gain	0
chr7	59650000	60800000	gain	0
chr7	60878234	61063378	gain	0
chr7	61063426	61327788	gain	0
chr7	61377788	61528020	gain	0
chr7	61578020	61964169	gain	0
chr7	61967063	61976104	gain	0
chr7	62026104	62456779	gain	0
chr7	62506779	143650804	gain	716	AASS:ABCB1:ABCB4:ABHD11:ABHD11-AS1:ACHE:ACTL6B:ADAM22:ADCK2:AGBL3:AGFG2:AGK:AHCYL2:AKAP9:AKR1B1:AKR1B10:AKR1B15:AKR1D1:ALKBH4:ANKIB1:ANKRD7:AP1S1:AP4M1:APTR:ARF5:ARMC10:ARPC1A:ARPC1B:ASB15:ASB4:ASL:ASNS:ASZ1:ATP5MF:ATP5MF-PTCD1:ATP6V0A4:ATP6V1F:ATXN7L1:AUTS2:AZGP1:AZGP1P1:BAIAP2L1:BAZ1B:BCAP29:BCL7B:BET1:BHLHA15:BMT2:BPGM:BRAF:BRI3:BUD23:BUD31:C7orf43:C7orf49:C7orf55-LUC7L2:C7orf61:C7orf66:C7orf7…
chr7	143700804	159334896	gain	149	ABCB8:ABCF2:ACTR3B:ACTR3C:AGAP3:AOC1:ARHGEF34P:ARHGEF35:ARHGEF5:ASB10:ASIC3:ATG9B:ATP6V0E2:ATP6V0E2-AS1:BLACE:C7orf13:C7orf33:CDK5:CHPF2:CNPY1:CNTNAP2:CRYGN:CTAGE4:CTAGE6:CTAGE8:CUL1:DNAJB6:DPP6:EN2:ESYT2:EZH2:FABP5P3:FASTK:GALNT11:GALNTL5:GBX1:GHET1:GIMAP1:GIMAP1-GIMAP5:GIMAP2:GIMAP4:GIMAP5:GIMAP6:GIMAP7:GIMAP8:HTR5A:HTR5A-AS1:INSIG1:IQCA1L:KCNH2:KMT2C:KRBA1:LINC00244:LINC00689:LINC00996:LINC010…
chr8	51520203	53787763	gain	9	ALKAL1:ATP6V1H:LOC100507516:LOC101929341:NPBWR1:OPRK1:PCMTD1:RB1CC1:ST18
chr8	54212003	85664222	gain	177	ADHFE1:ARFGEF1:ARMC1:ASPH:BHLHE22:C8orf34:C8orf34-AS1:C8orf44:C8orf44-SGK3:C8orf46:C8orf59:C8orf89:CA1:CA13:CA2:CA3:CA3-AS1:CA8:CASC9:CERNA3:CHCHD7:CHD7:CHMP4C:CLVS1:COPS5:CPA6:CRH:CRISPLD1:CSPP1:CYP7A1:CYP7B1:DNAJC5B:E2F5:ELOC:EYA1:FABP12:FABP4:FABP5:FABP9:FAM110B:GDAP1:GGH:HEY1:HNF4G:IL7:IMPA1:IMPA1P1:IMPAD1:JPH1:KCNB2:LACTB2:LACTB2-AS1:LINC00251:LINC00588:LINC00967:LINC00968:LINC01111:LINC0128…
chr8	85714222	145078402	gain	430	AARD:ABRA:ADCK5:ADCY8:ADGRB1:AGO2:ANGPT1:ANKRD46:ANXA13:ARC:ARHGAP39:ASAP1:ASAP1-IT1:ASAP1-IT2:ATAD2:ATP6V0D2:ATP6V1C1:AZIN1:AZIN1-AS1:BAALC:BAALC-AS1:BAALC-AS2:BOP1:BREA2:C8orf31:C8orf33:C8orf37:C8orf37-AS1:C8orf76:C8orf82:C8orf87:C8orf88:CALB1:CASC11:CASC19:CASC21:CASC8:CCAT1:CCAT2:CCDC166:CCDC26:CCNE2:CDC42P3:CDH17:CHRAC1:CNBD1:CNGB3:COL14A1:COL22A1:COLEC10:COMMD5:COX6C:CPNE3:CPQ:CPSF1:CSMD3:C…
chr9	10690	15483920	gain	71	AK3:C9orf66:CBWD1:CD274:CDC37L1:CDC37L1-AS1:CER1:DDX11L5:DMAC1:DMRT1:DMRT2:DMRT3:DOCK8:ERMP1:FAM138C:FOXD4:FREM1:GLDC:GLIS3:GLIS3-AS1:IL33:INSL4:INSL6:JAK2:KANK1:KCNV2:KDM4C:KIAA2026:LINC00583:LINC01230:LINC01231:LINC01235:LOC105375972:LOC389705:LURAP1L:LURAP1L-AS1:MIR101-2:MIR1302-11:MIR4665:MLANA:MPDZ:NFIB:PDCD1LG2:PGM5P3-AS1:PLGRKT:PLPP6:PSIP1:PTPRD:PTPRD-AS1:PTPRD-AS2:PUM3:RANBP6:RCL1:RFX3:RF…
chr9	39015236	39103602	gain	1	CNTNAP3
chr9	39143217	39184041	gain	1	CNTNAP3
chr9	39184068	39200000	gain	1	CNTNAP3
chr9	39267373	39297292	gain	0
chr9	39550000	40529470	gain	11	ANKRD20A2:ANKRD20A3:AQP7P3:FGF7P3:GLIDR:GXYLT1P3:LOC101929583:LOC102724238:LOC102724580:LOC105379252:LOC554249
chr9	40529480	40537052	gain	1	LOC101929583
chr9	40537134	40547487	gain	1	LOC101929583
chr9	40547497	40561938	gain	1	LOC101929583
chr9	40561948	41225986	gain	8	CBWD5:CBWD6:FOXD4L6:FRG1HP:LOC102725126:LOC440896:MIR1299:PGM5P2
chr9	41229378	41237752	gain	1	MIR4477B
chr9	41238504	43075837	gain	9	CNTNAP3B:FAM27E2:FAM74A7:LOC101927827:LOC103908605:LOC105376064:LOC107984035:SPATA31A6:XLOC_007697
chr9	61518808	61735368	gain	0
chr9	61785368	62149738	gain	3	FAM27C:LOC102723709:LOC105379807
chr9	62249738	62748832	gain	6	FGF7P6:LINC01189:LOC102724238:LOC103908604:LOC103908605:LOC554249
chr9	62798832	62958371	gain	5	LINC01410:LOC100132249:LOC403323:LOC728673:PTGER4P2-CDK2AP2P2
chr9	63008371	63202862	gain	4	LOC101928195:LOC101928381:LOC101929583:LOC286297
chr9	63252862	63492264	gain	2	AQP7P1:AQP7P3
chr9	63542264	63918447	gain	3	FRG1JP:LINC00537:MIR4477B
chr9	63968447	64135013	gain	1	FLJ43315
chr9	64185013	64215162	gain	0
chr9	64315162	64998124	gain	6	ANKRD20A4:ANKRD20A4-ANKRD20A20P:LOC101928195:LOC101928381:LOC101929583:LOC105379252
chr9	65048124	65080082	gain	0
chr9	65130082	65325123	gain	2	FOXD4L5:LOC101929583
chr9	65375123	65523668	gain	0
chr9	65537278	65595191	gain	0
chr9	65650000	66391387	gain	12	ANKRD20A2:ANKRD20A3:AQP7P3:CBWD5:FOXD4L4:GXYLT1P3:LOC101928195:LOC101928381:LOC101929583:LOC105379252:LOC286297:LOC642929
chr9	66591387	67920552	gain	11	ANKRD20A1:ANKRD20A3:CNTNAP3P2:FAM27B:FAM27E3:FAM74A3:LOC102723709:LOC105379450:LOC105379807:SPATA31A3:ZNF658
chr9	68220552	107162033	gain	291	AAED1:ABCA1:ABHD17B:AGTPBP1:ALDH1A1:ALDOB:ALG2:ANKRD18CP:ANKRD19P:ANKS6:ANP32B:ANXA1:APBA1:ASPN:AUH:BAAT:BANCR:BARX1:BARX1-AS1:BICD2:C9orf129:C9orf135:C9orf135-AS1:C9orf153:C9orf170:C9orf3:C9orf40:C9orf41-AS1:C9orf47:C9orf57:C9orf64:C9orf85:CARD19:CARNMT1:CAVIN4:CBWD3:CBWD5:CCDC180:CDC14B:CDK20:CENPP:CEP78:CKS2:COL15A1:CORO2A:CTSL:CTSL3P:CTSLP8:CTSV:CYLC2:DAPK1:DAPK1-IT1:DIRAS2:ECM2:ERCC6L2:ERP44…
chr9	126192002	127050000	gain	7	LMX1B:LOC101929116:MVB12B:NRON:RALGPS1:ZBTB34:ZBTB43
chr9	127100000	127454672	gain	6	GARNL3:LRSAM1:RPL12:SLC2A8:SNORA65:ZNF79
chr9	127455182	127696731	gain	3	FAM129B:MIR3911:STXBP1
chr9	127696977	127700000	gain	0
chr9	128528620	128622402	gain	1	MIR1268A
chr9	128952004	128958426	gain	1	NUP188
chr9	128958427	128959618	gain	1	NUP188
chr9	128959619	128965357	gain	1	NUP188
chr9	128965358	128965681	gain	1	NUP188
chr9	128966046	134183092	gain	95	ABL1:ABO:ADAMTS13:ADAMTSL2:AIF1L:AK8:ASB6:ASS1:BARHL1:BRD3:BRD3OS:C9orf106:C9orf50:C9orf78:CACFD1:CEL:CELP:CFAP77:CRAT:DBH:DBH-AS1:DDX31:DOLPP1:EXOSC2:FAM163B:FAM78A:FIBCD1:FNBP1:FUBP3:GBGT1:GFI1B:GPR107:GTF3C4:GTF3C5:HMCN2:IER5L:LAMC3:LINC00963:LINC01503:LOC100130548:LOC100272217:LOC101929331:LOC105376306:LOC401554:MED22:MED27:MIGA2:MIR548AW:MIR6855:MIR6856:MIR6877:MYMK:NCS1:NTMT1:NTNG2:NUP214:O…
chr9	134185536	138250000	gain	137	ABCA2:AGPAT2:AJM1:ANAPC2:ARRDC1:ARRDC1-AS1:C8G:C9orf116:C9orf139:C9orf163:C9orf62:CACNA1B:CAMSAP1:CARD9:CCDC183:CCDC183-AS1:CCDC187:CLIC3:COL5A1:COL5A1-AS1:CYSRT1:DKFZP434A062:DNLZ:DPH7:DPP7:EDF1:EGFL7:EHMT1:ENTPD2:ENTPD8:EXD3:FAM157B:FAM166A:FAM69B:FBXW5:FCN1:FCN2:FUT7:GLT6D1:GPSM1:GRIN1:HSPC324:INPP5E:KCNT1:LCN1:LCN10:LCN12:LCN15:LCN6:LCN8:LCN9:LCNL1:LHX3:LINC01451:LINC01502:LINC02247:LOC100128…
chr1	900000	2702781	loh	81	ACAP3:AGRN:ANKRD65:ATAD3A:ATAD3B:ATAD3C:AURKAIP1:B3GALT6:C1QTNF12:C1orf159:CALML6:CCNL2:CDK11A:CDK11B:CFAP74:CPTP:DVL1:FAAP20:FAM213B:FNDC10:GABRD:GNB1:HES4:HES5:INTS11:ISG15:KLHL17:LINC01342:LINC01770:LOC100129534:LOC100130417:LOC100288175:LOC100996583:LOC105378586:LOC105378591:LOC148413:MIB2:MIR200A:MIR200B:MIR429:MIR6726:MIR6727:MIR6808:MMEL1:MMP23A:MMP23B:MORN1:MRPL20:MXRA8:NADK:NOC2L:PANK4:P…
chr1	2746290	9495511	loh	76	ACOT7:ACTRT2:AJAP1:ARHGEF16:C1orf174:CA6:CAMTA1:CAMTA1-DT:CCDC27:CEP104:CHD5:DFFB:DNAJC11:ENO1:ENO1-AS1:ERRFI1:ESPN:GPR153:GPR157:H6PD:HES2:HES3:ICMT:KCNAB2:KLHL21:LINC00337:LINC00982:LINC01134:LINC01345:LINC01346:LINC01646:LINC01672:LINC01714:LINC01759:LINC01777:LOC100506022:LOC102724450:LOC102724552:LOC102725193:LRRC47:MEGF6:MIR34A:MIR34AHG:MIR4251:MIR4252:MIR4417:MIR4689:MIR551A:MIR6728:NOL9:N…
chr1	9495922	9496169	loh	0
chr1	9496227	9496351	loh	0
chr1	9496516	12900000	loh	72	AADACL3:AADACL4:AGTRAP:ANGPTL7:C1orf127:C1orf158:C1orf167:CASZ1:CENPS:CENPS-CORT:CLCN6:CLSTN1:CORT:CTNNBIP1:DFFA:DHRS3:DISP3:DRAXIN:EXOSC10:FBXO2:FBXO44:FBXO6:HNRNPCL1:KIAA2013:KIF1B:LINC01647:LINC01784:LOC102724659:LOC105376736:LZIC:MAD2L2:MASP2:MFN2:MIIP:MIR1273D:MIR4632:MIR5697:MIR6729:MIR6730:MIR7846:MTHFR:MTOR:MTOR-AS1:NMNAT1:NPPA:NPPA-AS1:NPPB:PEX14:PGD:PIK3CD:PIK3CD-AS1:PIK3CD-AS2:PLOD1:PR…
chr1	12950000	12954384	loh	0
chr1	13004384	13200000	loh	9	HNRNPCL2:HNRNPCL3:HNRNPCL4:PRAMEF13:PRAMEF25:PRAMEF26:PRAMEF27:PRAMEF34P:PRAMEF9
chr1	13250000	16506997	loh	52	AGMAT:ARHGEF19:C1orf195:CASP9:CELA2A:CELA2B:CLCNKA:CLCNKB:CROCCP3:CTRC:DDI2:DNAJC16:EFHD2:EPHA2:FAM131C:FBLIM1:FBXO42:FHAD1:FLJ37453:HSPB7:KAZN:KAZN-AS1:LINC01772:LOC101927417:LRRC38:MIR5096:NECAP2:PDPN:PLEKHM2:PRAMEF14:PRAMEF15:PRAMEF17:PRAMEF19:PRAMEF20:PRAMEF33:PRAMEF5:PRAMEF8:PRDM2:RSC1A1:RSG1:SCARNA21B:SLC25A34:SLC25A34-AS1:SPATA21:SPEN:SRARP:SZRD1:TMEM51:TMEM51-AS1:TMEM82:UQCRHL:ZBTB17
chr1	16512023	16526823	loh	1	RNU1-1
chr1	16879015	29552233	loh	238	ACTG1P20:ACTL8:AHDC1:AKR7A2:AKR7A3:AKR7L:ALDH4A1:ALPL:ARHGEF10L:ARID1A:ASAP3:ATP13A2:ATP5IF1:AUNIP:C1QA:C1QB:C1QC:CAMK2N1:CAPZB:CATSPER4:CD164L2:CD52:CDA:CDC42:CELA3A:CELA3B:CEP85:CLIC4:CNKSR1:CNR2:CROCC:CRYBG2:DDOST:DHDDS:DNAJC8:E2F2:ECE1:EIF4G3:ELOA:ELOA-AS1:EMC1:EPB41:EPHA8:EPHB2:EXTL1:EYA3:FAM110D:FAM43B:FAM46B:FAM76A:FCN3:FGR:FUCA1:GALE:GMEB1:GPATCH3:GPN2:GPR3:GRHL3:HMGCL:HMGN2:HNRNPR:HP1BP3…
chr1	29553835	36665527	loh	105	A3GALT2:ADGRB2:ADPRHL2:AGO1:AGO3:AGO4:AK2:AZIN2:BSDC1:C1orf216:C1orf94:CCDC28B:CLSPN:COL16A1:COL8A2:CSF3R:CSMD2:CSMD2-AS1:DCDC2B:DLGAP3:EIF3I:EVA1B:FABP3:FAM167B:FAM229A:FNDC5:GJA4:GJB3:GJB4:GJB5:HCRTR1:HDAC1:HMGB4:HPCA:IQCC:KHDRBS1:KIAA0319L:KIAA1522:KPNA6:LAPTM5:LCK:LINC01225:LINC01226:LINC01648:LINC01778:LOC101929464:LOC653160:LSM10:MAP7D1:MARCKSL1:MATN1:MATN1-AS1:MIR3605:MIR4254:MIR4420:MIR55…
chr1	36665528	36665724	loh	0
chr1	37150000	39014800	loh	32	AKIRIN1:C1orf109:C1orf122:CDCA8:DNALI1:EPHA10:FHL3:GJA9:GJA9-MYCBP:GNL2:INPP5B:LINC01137:LINC01343:LINC01685:LOC105378663:MANEAL:MEAF6:MIR3659:MIR4255:MIR5581:MIR6732:MTF1:MYCBP:POU3F1:RHBDL2:RRAGC:RSPO1:SF3A3:SNIP1:UTP11:YRDC:ZC3H12A
chr1	39014801	40771272	loh	35	BMP8A:BMP8B:CAP1:COL9A2:EXO5:HEYL:HPCAL4:KIAA0754:LOC101929516:LOC101929536:MACF1:MFSD2A:MIR30C1:MIR30E:MYCL:NDUFS5:NFYC:NFYC-AS1:NT5C1A:OXCT2:OXCT2P1:PABPC4:PPIE:PPIEL:PPT1:RIMS3:RLF:SMAP2:SNORA55:TMCO2:TRIT1:ZFP69:ZFP69B:ZMPSTE24:ZNF684
chr1	40771606	40800000	loh	1	KCNQ4
chr1	40900000	40932910	loh	0
chr1	40933358	40933408	loh	0
chr1	40933409	46650000	loh	123	AKR1A1:ARTN:ATP6V0B:ATPAF1:B4GALT2:BEST4:BTBD19:C1orf210:C1orf228:C1orf50:CCDC163:CCDC17:CCDC24:CCDC30:CDC20:CFAP57:CLDN19:CTPS1:DMAP1:DMBX1:DPH2:EBNA1BP2:EDN2:EIF2B3:ELOVL1:ERI3:ERI3-IT1:ERMAP:FAAH:FAAHP1:FAM183A:FOXJ3:FOXO6:GPBP1L1:GUCA2A:GUCA2B:HECTD3:HIVEP3:HPDL:HYI:IPO13:IPP:KDM4A:KDM4A-AS1:KIF2C:KLF17:KLF18:KNCN:LINC01144:LINC01398:LOC101929592:LOC101929626:LOC101929901:LOC105378683:LOC1053…
chr1	46700000	51500000	loh	35	AGBL4:AGBL4-IT1:BEND5:C1orf185:CDKN2C:CMPK1:CYP4A11:CYP4A22:CYP4B1:CYP4X1:CYP4Z1:CYP4Z2P:DMRTA2:ELAVL4:EPS15:FAF1:FOXD2:FOXD2-AS1:FOXE3:LINC00853:LINC01389:LINC01562:LOC101929721:MIR4421:MIR6500:PDZK1IP1:RNF11:SKINT1L:SLC5A9:SPATA6:STIL:TAL1:TRABD2B:TTC39A:TTC39A-AS1
chr1	51550000	51714772	loh	1	OSBPL9
chr1	51714773	52000000	loh	4	MIR761:NRDC:OSBPL9:RAB3B
chr1	52050000	52103132	loh	2	BTF3L4:TXNDC12-AS1
chr1	52103330	58064138	loh	67	ACOT11:BSND:C1orf123:C8A:C8B:CC2D1B:CDCP2:COA7:CPT2:CYB5RL:DAB1:DAB1-AS1:DHCR24:DIO1:DMRTB1:ECHDC2:FAM151A:FYB2:GLIS1:GPX7:HSPB11:LDLRAD1:LEXM:LINC01753:LINC01755:LINC01767:LINC01771:LOC100507564:LOC100507634:LOC101929935:LRP8:LRRC42:MAGOH:MIR1273F:MIR1273G:MIR4422:MIR4422HG:MIR4781:MIR5095:MROH7:MROH7-TTC4:MRPL37:NDC1:ORC1:PARS2:PCSK9:PLPP3:PODN:PRKAA2:PRPF38A:SCP2:SHISAL2A:SLC1A7:SLC25A3P1:SSBP…
chr1	58064781	58065278	loh	1	DAB1
chr1	58559905	58560519	loh	0
chr1	58560565	69850000	loh	77	AK4:ALG6:ANGPTL3:ATG4C:C1orf141:C1orf87:CACHD1:CYP2J2:DEPDC1:DEPDC1-AS1:DIRAS3:DLEU2L:DNAJC6:DOCK7:EFCAB7:FGGY:FOXD3:FOXD3-AS1:GADD45A:GNG12:GNG12-AS1:HOOK1:HSD52:IL12RB2:IL23R:INSL5:ITGB3BP:JAK1:JUN:KANK4:L1TD1:LEPR:LEPROT:LINC00466:LINC01135:LINC01358:LINC01359:LINC01707:LINC01739:LINC01748:LINC01758:LOC101926944:LOC101926964:LOC101927139:LRRC7:MGC34796:MIER1:MIR101-1:MIR1262:MIR3116-1:MIR3116-…
chr1	69900000	70263516	loh	4	ANKRD13C:LRRC40:PIN1P1:SRSF11
chr1	71520071	71888193	loh	1	NEGR1
chr1	72345899	83750000	loh	47	ACADM:ADGRL2:ADGRL4:AK5:ASB17:CRYZ:DLSTP1:DNAJB4:ERICH3:ERICH3-AS1:FPGT:FPGT-TNNI3K:FUBP1:GIPC2:IFI44:IFI44L:LHX8:LINC01360:LINC01361:LINC01362:LINC01712:LINC01725:LINC01781:LINC02238:LINC02567:LOC101927342:LOC101927434:LRRIQ3:MGC27382:MIGA1:MIR7156:MSH4:NEXN:NEXN-AS1:PIGK:PTGFR:RABGGTB:SLC44A5:SNORD45A:SNORD45B:SNORD45C:ST6GALNAC3:ST6GALNAC5:TNNI3K:TYW3:USP33:ZZZ3
chr1	83850000	84050000	loh	1	TTLL7
chr1	84100000	84200000	loh	1	PRKACB
chr1	84250000	84443684	loh	3	DNASE2B:SAMD13:UOX
chr1	84445728	84446195	loh	0
chr1	84446400	94813245	loh	94	ABCA4:ABCD3:ARHGAP29:BARHL2:BCAR3:BCL10:BRDT:BTBD8:C1orf146:C1orf52:CCDC18:CCDC18-AS1:CDC7:CLCA1:CLCA2:CLCA3P:CLCA4:COL24A1:CTBS:CYR61:DDAH1:DNTTIP2:DR1:EPHX4:EVI5:F3:FAM69A:FNBP1L:GBP1:GBP1P1:GBP2:GBP3:GBP4:GBP5:GBP6:GBP7:GCLM:GEMIN8P4:GFI1:GLMN:GNG5:GTF2B:HFM1:HS2ST1:KIAA1107:KYAT3:LINC01140:LINC01364:LINC01461:LINC01555:LINC01763:LMO4:LOC100129046:LOC101927844:LOC105378828:LOC105378853:LOC6466…
chr1	94846700	94950000	loh	2	CNN3:LOC729970
chr1	95050000	95996513	loh	10	LINC01650:LINC01760:LINC01761:LOC100996635:LOC101928098:LOC101928118:LOC102723661:RWDD3:TMEM56:TMEM56-RWDD3
chr1	96000017	117650000	loh	210	ACTG1P4:ADORA3:AGL:AHCYL1:AKNAD1:AKR7A2P1:ALX3:AMIGO1:AMPD1:AMPD2:AMY1A:AMY1B:AMY1C:AMY2A:AMY2B:AP4B1:AP4B1-AS1:ATP1A1:ATP1A1-AS1:ATP5PB:ATXN7L2:BCAS2:BCL2L15:C1orf137:C1orf162:C1orf194:CAPZA1:CASQ2:CD101:CD2:CD53:CD58:CDC14A:CELSR2:CEPT1:CHI3L2:CHIA:CHIAP2:CLCC1:COL11A1:CSDE1:CSF1:CTTNBP2NL:CYB561D1:CYMP:CYMP-AS1:DBT:DCLRE1B:DDX20:DENND2C:DENND2D:DNAJA1P5:DPH5:DPYD:DPYD-AS1:DPYD-AS2:DRAM2:EPS8L3…
chr10	48046	4833950	loh	34	ADARB2:ADARB2-AS1:AKR1E2:DIP2C:GTPBP4:IDI1:IDI2:IDI2-AS1:KLF6:LARP4B:LINC00200:LINC00700:LINC00701:LINC00702:LINC00703:LINC00704:LINC00705:LOC101927762:LOC101927964:LOC101930421:LOC105376351:LOC105376360:LOC105376365:MIR5699:MIR6072:MIR6078:MIR7641-2:PFKP:PITRM1:PITRM1-AS1:PRR26:SNORD142:WDR37:ZMYND11
chr10	4834434	5133760	loh	4	AKR1C1:AKR1C2:AKR1C3:AKR1C6P
chr10	5133761	20290837	loh	119	ACBD7:ACBD7-DCLRE1CP1:AKR1C4:AKR1C8P:ANKRD16:ARL5B:ASB13:ATP5F1C:BEND7:C10orf111:C1QL3:CACNB2:CALML3:CALML3-AS1:CALML5:CAMK1D:CCDC3:CDC123:CDNF:CELF2:CELF2-AS1:CELF2-AS2:CUBN:DCLRE1C:DCLRE1CP1:DHTKD1:ECHDC3:FAM107B:FAM171A1:FAM208B:FBXO18:FRMD4A:GATA3:GATA3-AS1:GDI2:HACD1:HSPA14:IL15RA:IL2RA:ITGA8:ITIH2:ITIH5:KIN:LINC00706:LINC00707:LINC00708:LINC00709:LINC00710:LINC02561:LINP1:LOC101928150:LOC10…
chr10	20297327	21612068	loh	8	C10orf113:CASC10:MIR1915:MIR4675:MLLT10:NEBL:NEBL-AS1:SKIDA1
chr10	21612069	21612216	loh	1	MLLT10
chr10	21612566	31812707	loh	75	ABI1:ACBD5:ANKRD26:APBB1IP:ARHGAP12:ARHGAP21:ARMC3:ARMC4:ARMC4P1:BAMBI:BMI1:C10orf126:C10orf67:COMMD3:COMMD3-BMI1:DNAJC1:EBLN1:ENKUR:FAM238A:FAM238B:FAM238C:GAD2:GOLGA2P6:GPR158:GPR158-AS1:JCAD:KIAA1217:LINC00836:LINC00837:LINC01516:LINC01517:LOC100130992:LOC100499489:LOC101929073:LOC101929117:LOC101929279:LOC101929352:LOC105376468:LOC105376480:LRRC37A6P:LYZL1:LYZL2:MAP3K8:MASTL:MIR1254-2:MIR603:…
chr10	58820124	87773061	loh	227	ADAMTS14:ADIRF:ADK:ADO:AGAP11:AGAP5:AIFM2:ANAPC16:ANK3:ANXA11:ANXA2P3:ANXA7:AP3M1:ARID5B:ASCC1:ATAD1:ATOH7:BEND3P3:BMPR1A:BMS1P21:BMS1P4:C10orf105:C10orf55:C10orf99:CABCOCO1:CAMK2G:CCAR1:CCDC6:CCEPR:CCSER2:CDH23:CDH23-AS1:CDHR1:CDK1:CERNA2:CFAP70:CHCHD1:CHST3:COL13A1:COMTD1:CTNNA3:DDIT4:DDX21:DDX50:DLG5:DLG5-AS1:DNA2:DNAJB12:DNAJC12:DNAJC9:DNAJC9-AS1:DUPD1:DUSP13:DYDC1:DYDC2:ECD:EGR2:EIF4EBP2:EIF…
chr10	87773195	87773325	loh	1	ATAD1
chr10	87773326	87800000	loh	1	ATAD1
chr10	88000000	102550000	loh	196	ABCC2:ACSM6:ACTA2:ACTA2-AS1:ACTR1A:ALDH18A1:ANKRD1:ANKRD2:ANKRD22:ARHGAP19:ARHGAP19-SLIT1:AVPI1:BLNK:BLOC1S2:BTAF1:BTRC:C10orf62:C10orf76:C10orf95:CC2D2B:CCNJ:CEP55:CH25H:CHUK:CNNM1:COX15:CPEB3:CPN1:CRTAC1:CUEDC2:CUTC:CWF19L1:CYP26A1:CYP26C1:CYP2C18:CYP2C19:CYP2C8:CYP2C9:DNMBP:DNMBP-AS1:DNTT:DPCD:ELOVL3:ENTPD1:ENTPD1-AS1:ENTPD7:ERLIN1:EXOC6:EXOSC1:FAS:FAS-AS1:FBXL15:FBXW4:FFAR4:FGF8:FGFBP3:FLJ372…
chr10	102600000	102650000	loh	1	TRIM8
chr10	102800000	102900000	loh	4	AS3MT:BORCS7:BORCS7-ASMT:CYP17A1
chr10	103400000	106300000	loh	26	CALHM1:CALHM2:CALHM3:CFAP43:CFAP58:CFAP58-AS1:COL17A1:GSTO1:GSTO2:ITPRIP:LOC101927472:LOC101927523:LOC101927549:LOC105378470:MIR4482:MIR609:MIR936:NEURL1:NEURL1-AS1:SFR1:SH3PXD2A:SH3PXD2A-AS1:SLK:SORCS3:SORCS3-AS1:STN1
chr10	106450000	106650000	loh	1	SORCS1
chr10	106700000	106750000	loh	1	SORCS1
chr10	106800000	109900000	loh	2	LINC01435:XPNPEP1
chr10	109950000	113951889	loh	33	ACSL5:ADD3:ADRA2A:BBIP1:CASP7:DCLRE1A:DUSP5:GPAM:GUCY2GP:HABP2:LOC103344931:MIR4295:MIR4483:MIR4680:MIR548E:MIR6715A:MIR6715B:MXI1:NHLRC2:NRAP:PDCD4:PDCD4-AS1:PLEKHS1:RBM20:RPL13AP6:SHOC2:SMC3:SMNDC1:SNORA87:TCF7L2:TECTB:VTI1A:ZDHHC6
chr10	113969258	114100000	loh	1	ADRB1
chr10	114200000	117200000	loh	23	ABLIM1:AFAP1L2:ATRNL1:C10orf82:CCDC172:ENO4:FAM160B1:GFRA1:HSPA12A:KCNK18:LOC101927692:LOC102724589:MIR3663:MIR3663HG:PNLIP:PNLIPRP1:PNLIPRP2:PNLIPRP3:SHTN1:SNORD158:TRUB1:VAX1:VWA2
chr10	117250000	118754238	loh	9	CACUL1:CASC2:EMX2:EMX2OS:FAM204A:LINC00867:PDZD8:PRLHR:RAB11FIP2
chr10	118850000	118859670	loh	0
chr10	118906582	120044612	loh	15	BAG3:EIF3A:FAM45A:GRK5:INPP5F:MCMBP:MIR4681:MIR4682:NANOS1:PRDX3:RGS10:SEC23IP:SFXN4:SNORA19:TIAL1
chr10	120140993	124121200	loh	33	ACADSB:ARMS2:ATE1:ATE1-AS1:BTBD16:BUB3:C10orf120:C10orf88:CHST15:CPXM2:CUZD1:DMBT1:DMBT1P1:FAM24A:FAM24B:FAM24B-CUZD1:FGFR2:GPR26:HMX2:HMX3:HTRA1:IKZF5:LINC01561:LOC399815:MIR3941:NSMCE4A:PLEKHA1:PLPP4:PSTK:RPL21:TACC2:WDR11:WDR11-AS1
chr10	124121502	125850000	loh	21	ABRAXAS2:BCCIP:CTBP2:DHX32:EDRF1:EDRF1-AS1:EEF1AKMT2:FAM53B:FAM53B-AS1:FLJ37035:LHPP:LOC283038:MIR4296:MIR4484:MMP21:NKX1-2:OAT:TEX36:TEX36-AS1:UROS:ZRANB1
chr10	125950000	126824124	loh	5	ADAM12:C10orf90:FANK1-AS1:LINC00601:LOC728158
chr10	126824513	127250000	loh	2	DOCK1:FAM196A
chr10	127300000	128550000	loh	7	AS-PTPRE:CLRN3:FOXI2:LINC01163:MKI67:NPS:PTPRE
chr10	128573602	131597030	loh	10	C10orf143:CTAGE7P:EBF3:GLRX3:LOC728327:MGMT:MIR378C:MIR4297:TCERG1L:TCERG1L-AS1
chr10	131597130	132150000	loh	4	BNIP3:JAKMIP3:LINC01164:PPP2R2D
chr10	132200000	133050000	loh	10	C10orf91:CFAP46:INPP5A:LINC01166:LINC01167:LINC01168:LRRC27:NKX6-2:PWWP2B:STK32C
chr10	133100000	133621536	loh	21	ADAM8:ADGRA1:CALY:CYP2E1:ECHS1:FUOM:KNDC1:MIR202:MIR202HG:MIR3944:MTG1:PAOX:PRAP1:SCART1:SPRN:SPRNP1:SYCE1:TUBGCP2:UTF1:VENTX:ZNF511
chr11	200000	6457996	loh	215	ANO9:AP2A2:APBB1:ART1:ART5:ASCL2:B4GALNT4:BET1L:BGLT3:BRSK2:C11orf21:C11orf40:C11orf42:CARS:CARS-AS1:CAVIN3:CCKBR:CD151:CD81:CD81-AS1:CDHR5:CDKN1C:CEND1:CHID1:CHRNA10:CNGA4:CRACR2B:CTSD:DEAF1:DRD4:DUSP8:EPS8L2:FAM160A2:FAM99A:FAM99B:GATD1:H19:HBB:HBBP1:HBD:HBE1:HBG1:HBG2:HOTS:HPX:HRAS:IFITM1:IFITM10:IFITM2:IFITM3:IFITM5:IGF2:IGF2-AS:INS:INS-IGF2:IRF7:KCNQ1:KCNQ1-AS1:KCNQ1DN:KCNQ1OT1:KRTAP5-1:KRTA…
chr11	6541262	36150000	loh	254	ABCC8:ABTB2:ADM:AKIP1:AMPD3:ANO3:ANO5:APIP:ARL14EP:ARNTL:ASCL3:BBOX1:BBOX1-AS1:BDNF:BDNF-AS:BTBD10:C11orf16:C11orf58:C11orf91:CALCA:CALCB:CAND1.11:CAPRIN1:CASC23:CAT:CCDC179:CCDC34:CCDC73:CD44:CD59:COPB1:CSNK2A3:CSRP3:CSTF3:CSTF3-AS1:CTR9:CYB5R2:CYP2R1:DBX1:DCDC1:DCHS1:DENND5A:DEPDC7:DKK3:DNAJC24:E2F8:EHF:EIF3F:EIF3M:EIF4G2:ELF5:ELP4:FANCF:FAR1:FBXO3:FBXO3-AS1:FIBIN:FJX1:FSHB:GALNT18:GAS2:GTF2H1:…
chr11	36300000	50819607	loh	108	ACCS:ACCSL:ACP2:AGBL2:ALKBH3:ALKBH3-AS1:ALX4:AMBRA1:API5:ARFGAP2:ARHGAP1:ATG13:C11orf49:C11orf74:C11orf94:C11orf96:C1QTNF4:CD82:CELF1:CHRM4:CHST1:CKAP5:CREB3L1:CRY2:DDB2:DGKZ:DKFZp779M0652:EXT2:F2:FAM180B:FNBP4:FOLH1:HARBI1:HNRNPKP3:HSD17B12:KBTBD4:LARGE2:LINC01493:LINC01499:LOC100507205:LOC100507384:LOC101928591:LOC101928812:LOC101928894:LOC101928943:LOC103312105:LOC105376633:LOC221122:LOC399886…
chr11	70700000	70955696	loh	1	SHANK2
chr11	71055696	87978202	loh	156	AAMDC:ACER3:ALG1L9P:ALG8:ANAPC15:ANKRD42:AQP11:ARAP1:ARAP1-AS2:ARHGEF17:ARRB1:ATG16L2:B3GNT6:C2CD3:CAPN5:CCDC81:CCDC83:CCDC89:CCDC90B:CHRDL2:CLNS1A:CLPB:COA4:CREBZF:DDIAS:DEFB108B:DEFB131B:DGAT2:DHCR7:DLG2:DNAJB13:EED:EMSY:FAM168A:FAM181B:FAM86C1:FCHSD2:FLJ42102:FOLR1:FOLR2:FOLR3:FZD4:GAB2:GDPD4:GDPD5:GUCY2EP:GVQW3:HIKESHI:IL18BP:INPPL1:INTS4:KCNE3:KCTD14:KCTD21:KCTD21-AS1:KLHL35:KRTAP5-10:KRTAP5…
chr11	88002896	96566178	loh	73	AMOTL1:ANKRD49:C11orf54:C11orf97:CCDC82:CEP295:CEP57:CHORDC1:CTSC:CWC15:DEUP1:DISC1FP1:ENDOD1:FAM76B:FAT3:FOLH1B:FUT4:GPR83:GRM5:GRM5-AS1:HEPHL1:IZUMO1R:JRKL:JRKL-AS1:KDM4D:KDM4E:LOC100129203:LOC101929295:LOC105369431:LOC105369438:LOC105369443:MAML2:MED17:MIR1260B:MIR1261:MIR1304:MIR3166:MIR4490:MIR548L:MRE11:MTMR2:MTNR1B:NAALAD2:NOX4:PANX1:PIWIL4:RAB38:SCARNA9:SESN3:SLC36A4:SMCO4:SNORA1:SNORA18:…
chr11	96566364	135075284	loh	377	AASDHPPT:ABCG4:ACAD8:ACAT1:ACRV1:ADAMTS15:ADAMTS8:ALG9:ALKBH8:ANGPTL5:ANKK1:APLP2:APOA1:APOA1-AS:APOA4:APOA5:APOC3:ARCN1:ARHGAP20:ARHGAP32:ARHGAP42:ARHGEF12:ATM:ATP5MG:B3GAT1:BACE1:BACE1-AS:BARX2:BCL9L:BCO2:BIRC2:BIRC3:BLID:BSX:BTG4:BUD13:C11orf1:C11orf44:C11orf45:C11orf52:C11orf53:C11orf65:C11orf70:C11orf71:C11orf87:C11orf88:C1QTNF5:C2CD2L:CADM1:CARD16:CARD17:CARD18:CASP1:CASP12:CASP1P2:CASP4:CA…
chr12	100000	150000	loh	2	IQSEC3:LOC574538
chr12	200000	6950000	loh	105	ACRBP:ADIPOR2:AKAP3:ANO2:ATN1:B4GALNT3:C12orf4:C12orf57:CACNA1C:CACNA1C-AS1:CACNA1C-AS2:CACNA1C-AS4:CACNA1C-IT2:CACNA1C-IT3:CACNA2D4:CCDC77:CCND2:CCND2-AS1:CD27:CD27-AS1:CD4:CD9:CDCA3:CHD4:COPS7A:CRACR2A:DCP1B:DSTNP2:DYRK4:ENO2:ERC1:FBXL14:FGF23:FGF6:FKBP4:FOXM1:GALNT8:GAPDH:GNB3:GPR162:IFFO1:ING4:ITFG2:ITFG2-AS1:KCNA1:KCNA5:KCNA6:KDM5A:LAG3:LINC00940:LINC00942:LINC02417:LINC02443:LOC100049716:LO…
chr12	37463012	101583833	loh	624	AAAS:ABCD2:ACSS3:ACTR6:ACVR1B:ACVRL1:ADAMTS20:ADCY6:AGAP2:AGAP2-AS1:ALG10B:ALX1:AMDHD1:AMHR2:AMIGO2:ANKRD33:ANKRD52:ANKS1B:ANO4:ANO6:ANP32D:APAF1:APOF:AQP2:AQP5:AQP6:ARF3:ARHGAP9:ARHGEF25:ARID2:ARL1:ASB8:ASIC1:ATF1:ATF7:ATG101:ATP23:ATP2B1:ATP2B1-AS1:ATP5F1B:ATP5MC2:ATXN7L3B:AVIL:AVPR1A:B4GALNT1:BAZ2A:BBS10:BCDIN3D:BCDIN3D-AS1:BEST3:BIN2:BLOC1S1:BLOC1S1-RDH5:BTG1:C12orf10:C12orf29:C12orf40:C12orf…
chr12	101584092	132223362	loh	352	AACS:ABCB9:ACACB:ACAD10:ACADS:ADAM1A:ADGRD1:ADGRD1-AS1:ALDH1L2:ALDH2:ALKBH2:ANAPC5:ANAPC7:ANKRD13A:APPL2:ARL6IP4:ARPC3:ASCL1:ASCL4:ATP2A2:ATP6V0A2:ATXN2:ATXN2-AS:B3GNT4:BCL7A:BICDL1:BRAP:BRI3BP:BTBD11:C12orf42:C12orf43:C12orf45:C12orf49:C12orf65:C12orf73:C12orf75:C12orf76:CABP1:CAMKK2:CASC18:CCDC60:CCDC62:CCDC63:CCDC92:CDK2AP1:CFAP73:CHPT1:CHST11:CIT:CKAP4:CLIP1:CLIP1-AS1:CMKLR1:COQ5:CORO1C:COX6A…
chr12	132224362	133260376	loh	22	ANHX:ANKLE2:CHFR:FBRSL1:GOLGA3:LOC100130238:LOC101928416:LOC101928530:LOC101928597:LRCOL1:MIR6763:P2RX2:PGAM5:POLE:PXMP2:ZNF10:ZNF140:ZNF26:ZNF268:ZNF605:ZNF84:ZNF891
chr13	49008983	52700000	loh	53	ALG11:ARL11:ATP7B:C13orf42:CAB39L:CCDC70:CDADC1:CKAP2:CTAGE10P:DHRS12:DLEU1:DLEU1-AS1:DLEU2:DLEU7:DLEU7-AS1:EBPL:FAM124A:FNDC3A:GUCY1B2:HNRNPA1L2:INTS6:INTS6-AS1:KCNRG:KPNA3:LINC02333:LOC101929657:LOC105370203:MIR15A:MIR16-1:MIR3613:MIR4703:MIR5693:MLNR:MRPS31P5:NEK3:NEK5:PHF11:RCBTB1:RNASEH2B:RNASEH2B-AS1:SERPINE3:SETDB2:SETDB2-PHF11:SPRYD7:ST13P4:SUGT1:THSD1:TMEM272:TPTE2P3:TRIM13:UTP14C:VPS36:…
chr13	60950000	61300000	loh	1	MIR3169
chr13	61350000	61400000	loh	0
chr13	61500000	61700000	loh	0
chr13	61750000	61850000	loh	0
chr13	62050000	62100000	loh	0
chr13	62200000	62250000	loh	1	LINC01075
chr13	62350000	62400000	loh	0
chr13	62450000	62500000	loh	0
chr13	62650000	86202979	loh	78	ACOD1:ATXN8OS:BORA:BTF3P11:CLN5:COMMD6:CTAGE11P:DACH1:DIS3:EDNRB:EDNRB-AS1:FBXL3:KCTD12:KLF12:KLF5:KLHL1:LINC00331:LINC00333:LINC00347:LINC00348:LINC00351:LINC00355:LINC00364:LINC00375:LINC00376:LINC00377:LINC00381:LINC00382:LINC00383:LINC00392:LINC00395:LINC00402:LINC00446:LINC00448:LINC00550:LINC00561:LINC00564:LINC01038:LINC01052:LINC01068:LINC01069:LINC01078:LINC01080:LMO7:LMO7-AS1:LMO7DN:LMO…
chr13	86252979	111703855	loh	152	ABCC4:ABHD13:ANKRD10:ARGLU1:ARHGEF7:ARHGEF7-AS1:ARHGEF7-AS2:BIVM:BIVM-ERCC5:CARS2:CCDC168:CLDN10:CLDN10-AS1:CLYBL:CLYBL-AS1:CLYBL-AS2:COL4A1:COL4A2:COL4A2-AS1:COL4A2-AS2:DAOA:DAOA-AS1:DCT:DNAJC3:DNAJC3-AS1:DOCK9:DOCK9-AS1:DOCK9-AS2:DZIP1:EFNB2:ERCC5:FAM155A:FAM155A-IT1:FARP1:FGF14:FGF14-AS1:FGF14-AS2:FGF14-IT1:FKSG29:GGACT:GPC5:GPC5-AS1:GPC5-AS2:GPC6:GPC6-AS1:GPC6-AS2:GPR18:GPR180:GPR183:HS6ST3:I…
chr13	111753855	111793441	loh	0
chr13	111843441	113673020	loh	32	ADPRHL1:ATP11A:ATP11A-AS1:ATP11AUN:ATP4B:CUL4A:DCUN1D2:F10:F10-AS1:F7:GRK1:GRTP1:GRTP1-AS1:LAMP1:LINC00354:LINC01043:LINC01044:LINC01070:LOC100506016:LOC101928730:LOC101928841:MCF2L:MCF2L-AS1:MIR8075:PCID2:PROZ:SOX1:SOX1-OT:SPACA7:TFDP1:TMCO3:TUBGCP3
chr13	113723020	114344377	loh	15	CDC16:CHAMP1:GAS6:GAS6-AS1:GAS6-AS2:LINC00452:LINC00454:LINC00552:LINC00565:LINC01054:MIR4502:MIR548AR:RASA3:TMEM255B:UPF3A
chr14	36150000	45765292	loh	40	C14orf28:CLEC14A:FANCM:FBXO33:FKBP3:FOXA1:FSCB:GEMIN2:KLHL28:LINC00517:LINC00639:LINC02302:LINC02303:LINC02315:LOC100288846:LOC101927418:LOC105370457:LOC105370473:LRFN5:MBIP:MIA2:MIPOL1:MIR4503:MIS18BP1:NKX2-1:NKX2-1-AS1:NKX2-8:PAX9:PNN:PRPF39:SEC23A:SEC23A-AS1:SFTA3:SLC25A21:SLC25A21-AS1:SNORD127:SSTR1:TOGARAM1:TRAPPC6B:TTC6
chr14	60327870	64950000	loh	44	AKAP5:C14orf39:CHURC1:CHURC1-FNTB:ESR2:FLJ22447:GPHB5:GPX2:HIF1A:HIF1A-AS1:HIF1A-AS2:HSPA2:KCNH5:LINC00643:LINC00644:LINC01303:LOC102723809:LOC105370526:MIR548H1:MIR7855:MNAT1:MTHFD1:PLEKHG3:PPP1R36:PPP2R5E:PRKCH:RAB15:RHOJ:SALRNA1:SGPP1:SIX1:SIX4:SIX6:SLC38A6:SNAPC1:SPTB:SYNE2:SYT16:TEX21P:TMEM30B:TRMT5:WDR89:ZBTB1:ZBTB25
chr14	69550000	74943473	loh	72	ABCD4:ACOT1:ACOT2:ACOT4:ACOT6:ADAM20:ADAM20P1:ADAM21:ADAM21P1:ALDH6A1:AREL1:BBOF1:CCDC177:COQ6:COX16:DCAF4:DLST:DNAL1:DPF3:ELMSAN1:ENTPD5:FAM161B:FCF1:HEATR4:ISCA2:LIN52:LINC01269:LINC02274:LOC100289511:LOC100506358:LOC100506476:LOC101928075:LOC101928123:LOC101928143:LOC145474:LOC646548:LTBP2:MAP3K9:MED6:MIR4505:MIR4709:MIR7843:NPC2:NUMB:PAPLN:PCNX1:PGF:PNMA1:PROX2:PSEN1:PTGR2:RBM25:RGS6:RIOX1:RP…
chr14	74970369	75663961	loh	15	ACYP1:BATF:EIF2B2:ERG28:FLVCR2:FOS:JDP2:LINC01220:LOC102724153:MIR7641-2:MLH3:NEK9:TMED10:TTLL5:ZC2HC1C
chr14	76288287	81720021	loh	41	ADCK1:AHSA1:ALKBH1:ANGEL1:C14orf178:CEP128:CIPC:DIO2:DIO2-AS1:ESRRB:GSTZ1:GTF2A1:IRF2BPL:ISM2:LINC01467:LINC01629:LINC02288:LINC02289:LINC02308:LOC101928504:LOC105370586:LRRC74A:MIR1260A:NGB:NOXRED1:NRXN3:POMT2:SAMD15:SEL1L:SLIRP:SNORA79:SNW1:SPTLC2:STON2:TMED8:TMEM63C:TSHR:VASH1:VASH1-AS1:VIPAS39:ZDHHC22
chr14	81720497	81722560	loh	0
chr14	97755031	101098668	loh	122	BCL11B:BEGAIN:C14orf177:CCDC85C:CCNK:CYP46A1:DEGS2:DLK1:EML1:EVL:HHIPL1:LINC00523:LINC01550:MEG3:MEG8:MEG9:MIR1185-1:MIR1185-2:MIR1193:MIR1197:MIR127:MIR134:MIR136:MIR151B:MIR154:MIR2392:MIR299:MIR300:MIR323A:MIR323B:MIR329-1:MIR329-2:MIR337:MIR342:MIR345:MIR369:MIR370:MIR376A1:MIR376A2:MIR376B:MIR376C:MIR377:MIR379:MIR380:MIR381:MIR381HG:MIR382:MIR409:MIR410:MIR411:MIR412:MIR431:MIR432:MIR433:MI…
chr14	101098669	105900000	loh	85	ADSSL1:AHNAK2:AKT1:AMN:ANKRD9:APOPT1:ASPG:ATP5MPL:BAG5:BRF1:BTBD6:C14orf144:C14orf180:CDC42BPB:CDCA4:CEP170B:CINP:CKB:CLBA1:CRIP1:CRIP2:DIO3:DIO3OS:DYNC1H1:EIF5:ELK2AP:EXOC3L4:GPR132:HSP90AA1:INF2:JAG2:KIF26A:KLC1:LBHD2:LINC00239:LINC00524:LINC00605:LINC00637:LINC00638:LINC00677:LINC02280:LINC02285:LINC02298:LINC02314:LINC02323:LOC100507437:LOC105370697:LOC105378183:MARK3:MIR1247:MIR203A:MIR203B:…
chr14	106400000	106419864	loh	0
chr14	106481016	106881166	loh	3	LINC00221:MIR5195:MIR7641-2
chr15	22569998	23226874	loh	12	CYFIP1:GOLGA6L1:GOLGA6L22:GOLGA8DP:GOLGA8IP:GOLGA8J:LOC283683:MIR4509-3:NIPA1:NIPA2:TUBGCP5:WHAMMP3
chr15	23276874	55611368	loh	406	ACTC1:ADAL:ANKRD63:ANP32AP1:AP4E1:APBA2:AQR:ARHGAP11A:ARHGAP11B:ARPP19:ATP10A:ATP8B4:AVEN:B2M:BAHD1:BCL2L10:BLOC1S6:BMF:BUB1B:BUB1B-PAK6:C15orf41:C15orf48:C15orf53:C15orf54:C15orf56:C15orf62:C15orf65:CAPN3:CASC4:CATSPER2:CATSPER2P1:CCDC32:CCDC9B:CCNDBP1:CCPG1:CDAN1:CEP152:CERNA1:CHAC1:CHP1:CHRFAM7A:CHRM5:CHRNA7:CHST14:CKMT1A:CKMT1B:COPS2:CSNK1A1P1:CTDSPL2:CTXN2:CYP19A1:DCAF13P3:DISP2:DLL4:DMXL2:D…
chr17	173526	448188	loh	6	C17orf97:LINC02091:LOC100506388:LOC105371430:RFLNB:RPH3AL
chr17	488987	490395	loh	0
chr17	491111	21795850	loh	448	ABR:ACADVL:ACAP1:ADORA2B:ADPRM:AIPL1:AKAP10:ALDH3A1:ALDH3A2:ALKBH5:ALOX12:ALOX12-AS1:ALOX12B:ALOX12P2:ALOX15:ALOX15B:ALOX15P1:ALOXE3:ANKFY1:ARHGAP44:ARHGEF15:ARRB2:ASGR1:ASGR2:ASPA:ATP1B2:ATP2A3:ATPAF2:AURKB:B9D1:BCL6B:BHLHA9:BORCS6:C17orf100:C17orf107:C17orf49:C17orf51:C1QBP:CAMKK1:CAMTA2:CCDC144A:CCDC144B:CCDC144CP:CCDC144NL:CCDC144NL-AS1:CCDC42:CCDC92B:CD68:CDRT1:CDRT15:CDRT15L2:CDRT15P1:CDRT1…
chr17	21814103	21860937	loh	0
chr17	21860957	21976511	loh	0
chr17	21983554	21984549	loh	0
chr17	21985100	21992061	loh	0
chr17	22089410	22745170	loh	4	FAM27E5:FLJ36000:MTRNR2L1:UBBP4
chr17	26982284	67221520	loh	790	AA06:AARSD1:AATF:ABCC3:ABHD15:ABI3:ACACA:ACBD4:ACE:ACLY:ACSF2:ADAM11:ADAP2:AKAP1:ALDOC:AMZ2P1:ANKFN1:ANKRD13B:ANKRD40:AOC2:AOC3:AOC4P:AP2B1:APOH:APPBP2:ARGFXP2:ARHGAP23:ARHGAP27:ARHGAP27P1:ARHGAP27P1-BPTFP1-KPNA2P3:ARL17A:ARL17B:ARL4D:ARL5C:ASB16:ASB16-AS1:ASIC2:ATAD5:ATP5MC1:ATP6V0A1:ATXN7L3:AXIN2:B4GALNT2:BCAS3:BECN1:BLMH:BRCA1:BRIP1:C17orf102:C17orf112:C17orf113:C17orf47:C17orf50:C17orf53:C17o…
chr17	67250000	72043252	loh	40	ABCA10:ABCA5:ABCA6:ABCA8:ABCA9:ABCA9-AS1:AMZ2:ARHGAP27P2:ARSG:BPTF:C17orf58:CASC17:FAM20A:KCNJ16:KCNJ2:KCNJ2-AS1:KPNA2:LINC00674:LINC01028:LINC01152:LINC01482:LINC01483:LINC01497:LOC102723517:LOC105371880:MAP2K6:MIR4524A:MIR4524B:MIR548AA2:MIR548D2:MIR635:NOL11:PITPNC1:PRKAR1A:PRO1804:PSMD12:ROCR:SLC16A6:SNORA38B:WIPI1
chr17	72052762	72700000	loh	7	LINC00511:LINC00673:LINC02003:LINC02097:SLC39A11:SOX9:SOX9-AS1
chr17	72716141	72716351	loh	1	SLC39A11
chr17	72716613	72850000	loh	1	SLC39A11
chr17	72900000	76200000	loh	91	ACOX1:ARMC7:ATP5PD:BTBD17:C17orf77:C17orf80:CASKIN2:CD300A:CD300C:CD300E:CD300LB:CD300LD:CD300LF:CDC42EP4:CDK3:CDR2L:COG1:CPSF4L:DNAI2:EVPL:EXOC7:FADS6:FAM104A:FBF1:FDXR:FOXJ1:GALK1:GALR2:GGA3:GPR142:GPRC5C:GRB2:GRIN2C:H3F3B:HID1:HID1-AS1:ITGB4:JPT1:KCTD2:KIF19:LINC00469:LINC02092:LLGL2:LOC100130520:LOC100134391:LOC100287042:LOC101928251:MGC16275:MIF4GD:MIR3615:MIR3678:MIR4738:MIR6785:MIR6868:MRP…
chr17	76223761	79965557	loh	74	AANAT:AFMID:BIRC5:C17orf99:C1QTNF1:C1QTNF1-AS1:CANT1:CBX2:CBX4:CBX8:CEP295NL:CYGB:CYTH1:DNAH17:DNAH17-AS1:ENGASE:ENPP7:JMJD6:LGALS3BP:LINC00868:LINC01973:LINC01977:LINC01978:LINC01979:LINC01987:LINC01993:LINC02078:LINC02080:LINC02081:LOC100507351:LOC101928674:LOC105274304:LOC105371899:LOC105371907:LOC400622:METTL23:MFSD11:MGAT5B:MIR4316:MIR4739:MIR636:MIR6516:MXRA7:PGS1:PRCD:PRPSAP1:QRICH2:RBFOX3…
chr17	80543532	81742542	loh	36	AATK:ACTG1:ARL16:BAHCC1:BAIAP2:BAIAP2-AS1:CCDC137:CEP131:CHMP6:FAAP100:FSCN2:HGS:LINC00482:LOC100130370:LOC101928855:LOC105371925:LOC400627:MIR1250:MIR3065:MIR3186:MIR338:MIR4740:MIR657:MIR6786:MRPL12:NDUFAF8:NPLOC4:OXLD1:PDE6G:PVALEF:RPTOR:SLC25A10:SLC38A10:TEPSIN:TMEM105:TSPAN10
chr17	81792542	81796281	loh	0
chr17	81797727	81798717	loh	0
chr17	81799133	82700000	loh	42	ALYREF:ANAPC11:ARHGDIA:ASPSCR1:C17orf62:CCDC57:CD7:CENPX:CSNK1D:DCXR:DUS1L:FASN:FOXK2:GCGR:GPS1:HEXDC:LINC01970:LRRC45:MAFG:MAFG-AS1:MCRIP1:MIR4525:MIR6787:MYADML2:NARF:NOTUM:NPB:OGFOD3:P4HB:PCYT2:PPP1R27:PYCR1:RAB40B:RAC3:RFNG:SECTM1:SIRT7:SLC16A3:SNORD134:TEX19:UTS2R:WDR45B
chr18	45446	50000	loh	1	TUBB8P12
chr18	63467	11458607	loh	78	ADCYAP1:AKAIN1:ANKRD12:APCDD1:ARHGAP28:CBX3P2:CETN1:CLUL1:COLEC12:DLGAP1:DLGAP1-AS1:DLGAP1-AS2:DLGAP1-AS3:DLGAP1-AS4:DLGAP1-AS5:EMILIN2:ENOSF1:EPB41L3:GACAT2:GAPLINC:L3MBTL4:L3MBTL4-AS1:LAMA1:LINC00470:LINC00526:LINC00667:LINC00668:LINC01254:LINC01387:LINC01887:LINC01892:LINC01895:LINC01904:LINC01925:LINC01928:LOC100192426:LOC101927168:LOC101927188:LOC101927410:LOC104968399:LOC727896:LPIN2:LRRC30…
chr18	57746012	58733375	loh	7	ALPK2:LOC101927322:MALT1:MIR122:MIR3591:NEDD4L:SNORA108
chr18	58750000	59403121	loh	8	CPLX4:GRP:LINC01926:LMAN1:OACYLP:RAX:SEC11C:ZNF532
chr18	59409149	60000000	loh	2	CCBE1:PMAIP1
chr18	60011435	60023661	loh	0
chr18	60050000	62906681	loh	9	CDH20:KIAA1468:LINC01544:MC4R:PHLPP1:PIGN:RNF152:TNFRSF11A:ZCCHC2
chr18	62911925	64600000	loh	17	BCL2:HMSD:KDSR:LINC00305:LINC01538:LINC01924:SERPINB10:SERPINB11:SERPINB12:SERPINB13:SERPINB2:SERPINB3:SERPINB4:SERPINB5:SERPINB7:SERPINB8:VPS4B
chr18	64649568	64850000	loh	0
chr18	64900000	74600000	loh	34	C18orf63:CBLN2:CCDC102B:CD226:CDH19:CDH7:CNDP1:CNDP2:CYB5A:DOK6:DSEL:FAM69C:FBXO15:GTSCR1:LINC00909:LINC01541:LINC01899:LINC01903:LINC01909:LINC01910:LINC01922:LINC02582:LIVAR:LOC100505797:LOC105372179:LOC400655:LOC643542:MIR5011:MIR548AV:NETO1:RTTN:SOCS6:TIMM21:TMX3
chr18	74650000	74700000	loh	1	ZNF407
chr18	74750000	75422562	loh	3	SMIM21:TSHZ1:ZADH2
chr18	75853387	76042990	loh	0
chr18	76334876	76343376	loh	0
chr18	80223276	80223465	loh	1	PARD6G
chr18	80223477	80223593	loh	1	PARD6G
chr18	80223737	80259181	loh	0
chr19	235024	250000	loh	0
chr19	253585	11983528	loh	402	ABCA7:ABHD17A:ACER1:ACP5:ACSBG2:ACTL9:ADAMTS10:ADAMTSL5:ADAT3:ADGRE1:ADGRE4P:AES:ALKBH7:AMH:ANGPTL4:ANGPTL6:ANGPTL8:ANKRD24:AP1M2:AP3D1:APBA3:APC2:ARHGAP45:ARHGEF18:ARID3A:ARRDC5:ATCAY:ATG4D:ATP5F1D:ATP8B3:AZU1:BSG:BTBD2:C19orf24:C19orf25:C19orf38:C19orf66:C19orf70:C19orf71:C2CD4C:C3:C3P1:CACTIN:CACTIN-AS1:CAMSAP3:CAPS:CARM1:CATSPERD:CBARP:CCDC151:CCDC159:CCDC94:CCL25:CD209:CD320:CD70:CDC34:CDC37…
chr19	17000000	17350000	loh	14	ABHD8:ANKLE1:ANO8:BABAM1:DDA1:GTPBP3:HAUS8:MRPL34:MYO9B:NR2F6:OCEL1:SNORA118:USE1:USHBP1
chr19	38633322	49404256	loh	395	ACP7:ACTN4:AKT2:AP2S1:APOC1:APOC1P1:APOC2:APOC4:APOC4-APOC2:APOE:ARHGAP35:ARHGEF1:ATP1A3:AXL:B3GNT8:B9D2:BAX:BBC3:BCAM:BCAT2:BCKDHA:BCL3:BHMG1:BICRA:BLOC1S3:BLVRB:BSPH1:C19orf47:C19orf54:C19orf73:C5AR1:C5AR2:CA11:CABP5:CADM4:CALM3:CAPN12:CARD8:CARD8-AS1:CBLC:CCDC114:CCDC155:CCDC61:CCDC8:CCDC9:CCDC97:CCER2:CD177:CD37:CD3EAP:CD79A:CEACAM1:CEACAM16:CEACAM19:CEACAM20:CEACAM21:CEACAM22P:CEACAM3:CEACAM…
chr19	49404257	58586423	loh	457	A1BG:A1BG-AS1:ACP4:ADM5:AKT1S1:ALDH16A1:AP2A1:ASPDH:ATF5:AURKC:BCL2L12:BIRC8:BRSK1:C19orf18:C19orf48:C19orf81:C19orf84:CACNG6:CACNG7:CACNG8:CCDC106:CD33:CDC42EP5:CEACAM18:CENPBD1P1:CHMP2A:CLDND2:CLEC11A:CNOT3:COX6B2:CPT1C:CTU1:DNAAF3:DPRX:DUXA:EDDM13:EMC10:EPN1:EPS8L1:ERVK3-1:ERVV-1:ERVV-2:ETFB:FAM71E1:FAM71E2:FAM90A27P:FCAR:FCGRT:FIZ1:FKBP1AP1:FLT3LG:FPR1:FPR2:FPR3:FUZ:GALP:GFY:GP6:GPR32:HAS1:HS…
chr2	15265	1550000	loh	14	ACP1:ALKAL2:FAM110C:LINC01115:LINC01865:LINC01874:LINC01875:LINC01939:LOC101060391:LOC105373352:SH3YL1:SNTG2:TMEM18:TPO
chr2	1600000	2850000	loh	3	MYT1L:MYT1L-AS1:PXDN
chr2	2900000	10174149	loh	51	ADAM17:ADI1:ALLC:ASAP2:C2orf48:CMPK2:COLEC11:CPSF3:CYS1:DCDC2C:EIPR1:GRHL1:IAH1:ID2:ID2-AS1:ITGB1BP1:KIDINS220:KLF11:LINC00298:LINC00299:LINC00487:LINC01105:LINC01246:LINC01247:LINC01248:LINC01249:LINC01304:LINC01810:LINC01814:LOC100506274:LOC101929452:LOC101929551:LOC101929882:LOC105373394:LOC400940:MBOAT2:MIR7158:MIR7515:MIR7515HG:NRIR:RNASEH1:RNASEH1-AS1:RNF144A:RNF144A-AS1:RPS7:RRM2:RSAD2:SOX…
chr2	10174437	10174834	loh	1	C2orf48
chr2	10195486	16145119	loh	36	ATP6V1C2:C2orf50:DDX1:E2F6:FAM84A:FLJ33534:GACAT3:GREB1:HPCAL1:KCNF1:LINC00276:LINC00570:LINC01804:LINC01954:LOC100506474:LOC101929715:LPIN1:MIR3125:MIR3681:MIR3681HG:MIR4262:MIR4429:MIR548S:MYCN:MYCNOS:MYCNUT:NBAS:NOL10:NTSR2:ODC1:PDIA6:PQLC3:RN7SL832P:ROCK2:SNORA80B:TRIB2
chr2	16146119	22100000	loh	29	APOB:FAM49A:GDF7:GEN1:HS1BP3:HS1BP3-IT1:KCNS3:LAPTM4A:LDAH:LINC00954:LINC01376:LINC01822:LOC101928222:MATN3:MIR4757:MSGN1:NT5C1B:NT5C1B-RDH14:OSR1:PUM2:RAD51AP2:RDH14:RHOB:SDC1:SMC6:TDRD15:TTC32:VSNL1:WDR35
chr2	22150000	25596186	loh	25	ADCY3:ATAD2B:CENPO:DNAJC27:DNAJC27-AS1:DNMT3A:DTNB:EFR3B:FAM228A:FAM228B:FKBP1B:ITSN2:KLHL29:LINC01381:LINC01884:MFSD2B:MIR1301:NCOA1:PFN4:POMC:PTRHD1:SF3B6:TP53I3:UBXN2A:WDCP
chr2	25596187	25596371	loh	1	DTNB
chr2	25596668	32400000	loh	98	ABHD1:ADGRF3:AGBL5:AGBL5-AS1:ALK:ASXL2:ATRAID:BABAM2:BIRC6:BRE-AS1:C2orf16:C2orf70:C2orf71:CAD:CAPN13:CAPN14:CCDC121:CENPA:CGREF1:CIB4:CLIP4:DNAJC5G:DPY30:DPYSL5:DRC1:EHD3:EIF2B4:EMILIN1:FLJ31356:FNDC4:FOSL2:FTH1P3:GALNT14:GAREM2:GCKR:GPN1:GTF3C2:GTF3C2-AS1:HADHA:HADHB:IFT172:KCNK3:KHK:KIF3C:KRTCAP3:LBH:LCLAT1:LINC01460:LINC01946:LOC100129724:LOC100505716:LOC100505736:LOC100505774:LOC105374389:LO…
chr2	32952057	44944703	loh	78	ABCG5:ABCG8:ARHGEF33:ATL2:C1GALT1C1L:C2orf91:CAMKMT:CDC42EP3:CDKL4:CEBPZ:CEBPZOS:COX7A2L:CRIM1:CYP1B1:CYP1B1-AS1:DHX57:DYNC2LI1:EIF2AK2:EML4:FAM98A:FEZ2:GALM:GEMIN6:GPATCH11:HAAO:HEATR5B:HNRNPLL:KCNG3:LINC00211:LINC01126:LINC01317:LINC01318:LINC01320:LINC01819:LINC01833:LINC01883:LINC01913:LINC01914:LINC02580:LOC100288911:LOC101929596:LOC102723824:LOC105374454:LOC375196:LOC728730:LRPPRC:LTBP1:MAP…
chr2	63600820	84543458	loh	172	AAK1:ACTG2:ACTR2:ADD2:AFTPH:ALMS1:ALMS1-IT1:ALMS1P1:ANKRD53:ANTXR1:ANXA4:APLF:ARHGAP25:ASPRV1:ATP6V1B1:ATP6V1B1-AS1:AUP1:BMP10:BOLA3:BOLA3-AS1:C1D:C2orf42:C2orf78:C2orf81:CCDC142:CCT7:CD207:CEP68:CLEC4F:CNRIP1:CTNNA2:CYP26B1:DCTN1:DCTN1-AS1:DGUOK:DGUOK-AS1:DHFRP3:DNAH6:DOK1:DQX1:DUSP11:DYSF:EGR4:EMX1:ETAA1:EVA1A:EXOC6B:FAM136A:FBXO41:FBXO48:FIGLA:FUNDC2P2:GCFC2:GFPT1:GKN1:GKN2:GMCL1:HK2:HTRA2:INO…
chr2	84543459	84543538	loh	1	DNAH6
chr2	102462870	109800000	loh	58	C2orf40:C2orf49:CCDC138:CD8B2:EDAR:FHL2:GACAT1:GCC2:GCC2-AS1:GPR45:LIMS1:LIMS1-AS1:LINC01102:LINC01103:LINC01114:LINC01158:LINC01159:LINC01593:LINC01594:LINC01796:LINC01831:LINC01886:LINC01918:LINC01935:LOC100287010:LOC102724691:LOC285000:MFSD9:MIR4265:MIR4266:MIR548AU:MRPS9:NCK2:PLGLA:POU3F3:RANBP2:RGPD3:RGPD4:RGPD4-AS1:RGPD5:RGPD6:RGPD8:SEPT10:SH3RF3:SH3RF3-AS1:SLC5A7:SLC9A2:SLC9A4:SOWAHC:ST6GA…
chr2	109900000	110500000	loh	11	LIMS3-LOC440895:LIMS4:LINC01106:LINC01123:LOC100288570:LOC100507334:MALL:MIR4267:MIR4436B2:NPHP1:SMIM37
chr2	110550000	111250000	loh	7	ACOXL:ACOXL-AS1:BCL2L11:BUB1:LOC105373553:MIR4435-2HG:SNORD132
chr2	111613609	111719496	loh	0
chr2	111850000	112277470	loh	5	FBLN7:MERTK:TMEM87B:ZC3H6:ZC3H8
chr2	112278280	112287880	loh	1	ZC3H6
chr2	112509516	112800000	loh	8	CHCHD5:CKAP2L:FLJ42351:IL1A:LOC105373562:NT5DC4:POLR1B:SLC20A1
chr2	112850000	113410885	loh	10	IL1F10:IL1RN:IL36A:IL36B:IL36G:IL36RN:IL37:PAX8:PAX8-AS1:PSD4
chr2	113649494	134850000	loh	122	ACMSD:ACTR3:AMER3:AMMECR1L:ANKRD30BL:ARHGEF4:BIN1:C1QL2:C2orf27A:C2orf27B:C2orf76:CCDC115:CCDC74A:CCDC74B:CCDC93:CFAP221:CFC1:CFC1B:CLASP1:CNTNAP5:CYP27C1:CYP4F30P:CYP4F62P:DBI:DDX18:DPP10:DPP10-AS1:DPP10-AS3:EN1:EPB41L5:ERCC3:FAM168B:FAM201B:FAR2P1:FAR2P2:GLI2:GPR148:GPR17:GPR39:GYPC:HS6ST1:IMP4:INHBB:INSIG2:IWS1:LIMS2:LINC01087:LINC01101:LINC01120:LINC01191:LINC01826:LINC01854:LINC01856:LINC019…
chr2	134900000	135050000	loh	2	CCNT2:MAP3K19
chr2	135100000	135200000	loh	2	SNORA40B:ZRANB3
chr2	135250000	135300000	loh	1	ZRANB3
chr2	135450000	135500000	loh	1	ZRANB3
chr2	135650000	135750000	loh	2	MIR128-1:UBXN4
chr2	135900000	135950000	loh	1	DARS
chr2	136050000	144000000	loh	14	ARHGAP15:CXCR4:GTDC1:HNMT:KYNU:LINC01832:LOC101928273:LOC101928386:LRP1B:MIR7157:NXPH2:SPOPL:THSD7B:YY1P2
chr2	144050000	159970357	loh	63	ACVR1:ACVR1C:ACVR2A:ARL5A:ARL6IP6:BAZ2B:CACNB4:CCDC148:CCDC148-AS1:CD302:CYTIP:DAPL1:EPC2:ERMN:FAM133DP:FLJ46875:FMNL2:GALNT13:GALNT5:GPD2:KCNJ3:KIF5C:LINC01412:LINC01817:LINC01876:LINC01920:LINC01931:LOC100144595:LOC101929231:LOC101929282:LOC101929319:LOC105373656:LOC643072:LY75:LY75-CD302:LYPD6:LYPD6B:MARCH7:MBD5:MIR4773-2:MIR6888:MMADHC:NEB:NMI:NR4A2:ORC4:PABPC1P2:PKP4:PKP4-AS1:PLA2R1:PRPF40A:…
chr2	159970358	159970473	loh	1	PLA2R1
chr2	159970868	159970963	loh	1	PLA2R1
chr2	160000000	160100000	loh	1	ITGB6
chr2	160150000	160303190	loh	2	LINC02478:RBMS1
chr2	160303191	161365933	loh	5	LINC01806:LOC101929512:MIR4785:PSMD14:TANK
chr2	161400000	161450000	loh	1	TBR1
chr2	161600000	161700000	loh	1	SLC4A10
chr2	161750000	161850000	loh	1	SLC4A10
chr2	161950000	162000000	loh	1	DPP4
chr2	162100000	162400000	loh	6	FAP:GCA:GCG:IFIH1:KCNH7:LOC101929532
chr21	36951263	37899646	loh	9	DSCR9:DYRK1A:KCNJ6:LOC105372795:PIGP:RIPPLY3:TTC3:TTC3-AS1:VPS26C
chr22	16374376	18239129	loh	30	ADA2:ANKRD62P1-PARP4P3:ATP6V1E1:BCL2L13:BID:CCT8L2:CECR2:CECR3:CECR7:GAB4:HDHD5:HDHD5-AS1:HSFY1P1:IL17RA:LINC00528:LINC01634:LINC01664:LINC01665:LOC100996415:LOC101929372:MICAL3:MIR3198-1:MIR648:PEX26:SLC25A18:TMEM121B:TPTEP1:TUBA8:USP18:XKR3
chr22	18339129	18433513	loh	1	LINC01660
chr22	18483513	18659564	loh	5	FAM230A:GGTLC3:PI4KAP1:RIMBP3:TMEM191B
chr22	18709564	22683357	loh	103	AIFM3:ARVCF:BCRP2:BMS1P20:C22orf39:CCDC116:CCDC188:CDC45:CLDN5:CLTCL1:COMT:CRKL:DGCR10:DGCR11:DGCR2:DGCR5:DGCR6:DGCR6L:DGCR8:DGCR9:ESS2:FAM230B:GGT2:GGT3P:GGTLC2:GNB1L:GP1BB:GSC2:HIC2:HIRA:KLHL22:LINC00895:LINC00896:LINC01311:LINC01637:LINC01662:LINC01663:LL22NC03-63E9.3:LOC100286925:LOC100996335:LOC101927859:LOC102725072:LOC284865:LRRC74B:LZTR1:MAPK1:MED15:MIR1286:MIR1306:MIR130B:MIR185:MIR301B:…
chr22	36100000	36400000	loh	6	APOL1:APOL2:APOL3:APOL4:MIR6819:MYH9
chr22	37700000	38050000	loh	14	ANKRD54:C22orf23:EIF3L:GALR3:GCAT:H1F0:MICALL1:MIR4534:MIR658:MIR659:MIR6820:POLR2F:SOX10:TRIOBP
chr22	38100000	41300000	loh	71	ADSL:APOBEC3A:APOBEC3A_B:APOBEC3B:APOBEC3B-AS1:APOBEC3C:APOBEC3D:APOBEC3F:APOBEC3G:APOBEC3H:ATF4:CACNA1I:CBX6:CBX7:CBY1:CHADL:CSNK1E:DDX17:DMC1:DNAJB7:DNAL4:ENTHD1:EP300:EP300-AS1:FAM227A:FAM83F:GRAP2:GTPBP1:JOSD1:KCNJ4:KDELR3:L3MBTL2:LOC100130899:LOC100506472:LOC100506544:LOC101927257:LOC105373031:LOC400927:LOC400927-CSNK1E:MAFF:MCHR1:MGAT3:MGAT3-AS1:MIEF1:MIR1281:MIR4766:MIR6889:MKL1:NPTXR:PDGF…
chr22	41350000	45750000	loh	87	A4GALT:ACO2:ARFGAP3:ARHGAP8:ATP5MGL:ATXN10:BIK:C22orf46:CCDC134:CENPM:CSDC2:CYB5R3:CYP2D6:CYP2D7:DESI1:EFCAB6:EFCAB6-AS1:FAM109B:FAM118A:FBLN1:FLJ30901:KIAA0930:LINC00207:LINC00229:LINC00634:LINC01315:LINC01589:LINC01639:LINC01656:LOC100506679:LOC101927447:LOC101927551:LOC105373044:LOC105373051:LOC105373064:MCAT:MEI1:MIR1249:MIR33A:MIR378I:MPPED1:NAGA:NDUFA6:NDUFA6-AS1:NFAM1:NUP50:NUP50-AS1:OGFRP…
chr22	45800000	47093319	loh	23	CDPF1:CELSR1:CERK:GRAMD4:GTSE1:GTSE1-AS1:LINC00899:LOC642648:LOC730668:MIR3619:MIR4763:MIRLET7A3:MIRLET7B:MIRLET7BHG:PKDREJ:PPARA:PRR34:PRR34-AS1:TBC1D22A:TBC1D22A-AS1:TRMU:TTC38:WNT7B
chr22	47093320	49973865	loh	17	ALG12:BRD1:C22orf34:CRELD2:FAM19A5:LINC00898:LINC01310:LINC01644:LOC284930:LOC284933:LOC339685:MIR3201:MIR3667:MIR4535:MIR6821:PIM3:ZBED4
chr22	49975365	50669336	loh	30	ADM2:ARSA:CHKB:CHKB-AS1:CHKB-CPT1B:CPT1B:DENND6B:HDAC10:IL17REL:KLHDC7B:LMF2:MAPK11:MAPK12:MAPK8IP2:MIOX:MLC1:MOV10L1:NCAPH2:ODF3B:PANX2:PLXNB2:PPP6R2:SBF1:SCO2:SELENOO:SYCE3:TRABD:TTLL8:TUBGCP6:TYMP
chr22	50750000	50750125	loh	0
chr3	50000	38050000	loh	239	ANKRD28:ARL8B:ARPC4:ARPC4-TTLL3:ARPP21:ATG7:ATP2B2:ATP2B2-IT2:AZI2:BHLHE40:BHLHE40-AS1:BRK1:BRPF1:BTD:C3orf20:C3orf35:CAMK1:CAND2:CAPN7:CAV3:CCDC174:CCR4:CHCHD4:CHL1:CHL1-AS1:CHL1-AS2:CIDEC:CIDECP:CLASP2:CMC1:CMTM6:CMTM7:CMTM8:CNOT10:CNTN4:CNTN4-AS1:CNTN4-AS2:CNTN6:COL6A4P1:COLQ:CPNE9:CRBN:CRELD1:CRTAP:CTDSPL:DAZL:DCLK3:DLEC1:DPH3:DYNC1LI1:EAF1:EDEM1:EFHB:EGOT:EMC3:EMC3-AS1:EOMES:EPM2AIP1:FANCD2:…
chr3	38100000	48050000	loh	138	ABHD5:ACAA1:ACKR2:ACVR2B:ACVR2B-AS1:ALS2CL:ANO10:CCDC12:CCDC13:CCDC13-AS1:CCK:CCR1:CCR2:CCR3:CCR5:CCR8:CCR9:CCRL2:CDCP1:CLEC3B:CSPG5:CSRNP1:CTNNB1:CX3CR1:CXCR6:CYP8B1:DHX30:EIF1B:EIF1B-AS1:ELP6:ENTPD3:ENTPD3-AS1:EXOG:EXOSC7:FAM198A:FAM240A:FYCO1:GORASP1:HHATL:HHATL-AS1:HIGD1A:KIAA1143:KIF15:KIF9:KIF9-AS1:KLHL18:KLHL40:KRBOX1:KRBOX1-AS1:LARS2:LARS2-AS1:LIMD1:LIMD1-AS1:LINC00694:LINC01988:LINC02009…
chr3	48052990	48750000	loh	31	ATRIP:CAMP:CCDC51:CDC25A:CELSR3:CELSR3-AS1:COL7A1:FBXW12:FCF1P2:IP6K2:MIR2115:MIR4443:MIR4793:MIR6823:MIR6824:MIR711:NCKIPSD:NME6:PFKFB4:PLXNB1:PRKAR2A:SHISA5:SLC26A6:SNORA94:SPINK8:TMA7:TMEM89:TREX1:UCN2:UQCRC1:ZNF589
chr3	48800000	49050000	loh	12	ARIH2:ARIH2OS:DALRD3:IMPDH2:MIR191:MIR425:NDUFAF3:P4HTM:PRKAR2A-AS1:QRICH1:SLC25A20:WDR6
chr3	49100000	49250000	loh	7	C3orf84:CCDC36:CCDC71:KLHDC8B:LAMB2:LAMB2P1:USP19
chr3	49300000	49400000	loh	3	GPX1:RHOA:USP4
chr3	49450000	49600000	loh	3	BSN:BSN-AS2:DAG1
chr3	49650000	49700000	loh	3	APEH:MST1:RNF123
chr3	49750000	49800000	loh	1	CDHR4
chr3	49850000	62760548	loh	157	ABHD14A:ABHD14A-ACY1:ABHD14B:ABHD6:ACOX2:ACTR8:ACY1:ALAS1:APPL1:ARF4:ARF4-AS1:ARHGEF3:ARHGEF3-AS1:ASB14:BAP1:C3orf14:C3orf18:C3orf67:C3orf67-AS1:CACNA1D:CACNA2D2:CACNA2D3:CACNA2D3-AS1:CADPS:CAMKV:CCDC66:CHDH:CISH:CYB561D2:DCAF1:DCP1A:DENND6A:DENND6A-DT:DNAH1:DNAH12:DNASE1L3:DOCK3:DUSP7:ERC2:ERC2-IT1:ESRG:FAM107A:FAM208A:FAM3D:FAM3D-AS1:FEZF2:FHIT:FLNB:FLNB-AS1:GLT8D1:GLYCTK:GLYCTK-AS1:GNAI2:GNAT1…
chr3	63155887	63300000	loh	1	SYNPR
chr3	63434850	70850000	loh	39	ADAMTS9:ADAMTS9-AS1:ADAMTS9-AS2:ARL6IP5:ATXN7:C3orf49:EOGT:FAM19A1:FAM19A4:FRMD4B:KBTBD8:LINC00994:LMOD3:LOC105377143:LOC105377146:LRIG1:MAGI1:MAGI1-AS1:MAGI1-IT1:MIR3136:MIR4272:MITF:PRICKLE2:PRICKLE2-AS1:PRICKLE2-AS2:PRICKLE2-AS3:PSMD6:PSMD6-AS2:SAMMSON:SCAANT1:SLC25A26:SNTN:SUCLG2:SUCLG2-AS1:SYNPR:THOC7:THOC7-AS1:TMF1:UBA3
chr3	71350000	72750000	loh	9	EIF4E3:GPR27:LINC00870:LINC00877:LOC105377162:MIR1284:PROK2:RYBP:SHQ1
chr3	73235759	73689958	loh	3	LOC101927296:PDZRN3:PDZRN3-AS1
chr3	75600000	75650000	loh	1	MIR1324
chr3	75706792	78093408	loh	4	LINC02077:MIR4273:ROBO2:ZNF717
chr3	78658596	78800000	loh	1	ROBO1
chr3	78950000	79885223	loh	2	LOC101927374:MIR3923
chr3	79950000	80150000	loh	0
chr3	80244785	81962948	loh	3	GBE1:LINC02027:LINC02050
chr3	82134037	82438185	loh	1	LINC02008
chr3	82550000	82650000	loh	0
chr3	85450000	85635664	loh	1	CADM2
chr3	93719281	114378211	loh	135	ABHD10:ABI3BP:ADGRG7:ALCAM:ARL13B:ARL6:ATG3:ATP6V1A:BBX:BOC:BTLA:C3orf52:C3orf85:CBLB:CCDC191:CCDC54:CCDC80:CD200:CD200R1:CD200R1L:CD47:CD96:CEP97:CFAP44:CFAP44-AS1:CIP2A:CLDND1:CMSS1:COL8A1:CPOX:CRYBG3:DCBLD2:DHFR2:DPPA2:DPPA4:DRD3:DUBR:DZIP3:EPHA6:FAM172BP:FILIP1L:GABRR3:GCSAM:GPR15:GRAMD1C:GTPBP8:GUCA1C:HHLA2:HP09053:IFT57:IMPG2:LINC00488:LINC00635:LINC00636:LINC00879:LINC00882:LINC01205:LINC0…
chr3	114450000	129641899	loh	159	ABTB1:ACAD9:ADCY5:ADPRH:ALDH1L1:ALDH1L1-AS1:ALDH1L1-AS2:ALG1L:ARGFX:ARHGAP31:ARHGAP31-AS1:B4GALT4:B4GALT4-AS1:C3orf22:C3orf30:C3orf56:CASR:CCDC14:CCDC37-AS1:CCDC58:CD80:CD86:CFAP100:CHCHD6:CHST13:CNBP:COPG1:COX17:CSTA:DIRC2:DNAJB8:DNAJB8-AS1:DTX3L:EAF2:EEFSEC:EFCAB12:EFCC1:FAM162A:FAM86JP:FBXO40:FSTL1:GAP43:GATA2:GATA2-AS1:GOLGB1:GP9:GPR156:GSK3B:GTF2E1:H1FOO:H1FX:H1FX-AS1:HACD2:HCLS1:HEG1:HGD:HM…
chr3	129721177	135250000	loh	49	ACAD11:ACKR4:ACPP:ALG1L2:AMOTL2:ANAPC13:ASTE1:ATP2C1:BFSP2:BFSP2-AS1:C3orf36:CDV3:CEP63:COL6A4P2:COL6A5:COL6A6:CPNE4:DNAJC13:EPHB1:FAM86HP:KY:LINC02000:LINC02004:LINC02014:LINC02021:LOC339874:MIR4788:MIR5704:MIR6827:MRPL3:NEK11:NPHP3:NPHP3-ACAD11:NPHP3-AS1:NUDT16:NUDT16P1:PIK3R4:RAB6B:RYK:SLCO2A1:SNORA58:SRPRB:TF:TMCC1-AS1:TMEM108:TMEM108-AS1:TOPBP1:TRH:UBA5
chr3	135300000	162794160	loh	191	A4GNT:AADAC:AADACL2:AADACL2-AS1:AADACP1:AGTR1:ANKUB1:ARHGEF26:ARHGEF26-AS1:ARL14:ARMC8:ATP1B3:ATR:B3GALNT1:BPESC1:C3orf33:C3orf58:C3orf79:C3orf80:CCNL1:CEP70:CHST2:CLDN18:CLRN1:CLRN1-AS1:CLSTN2:CLSTN2-AS1:COMMD2:COPB2:CP:CPA3:CPB1:DBR1:DHX36:DWORF:DZIP1L:EIF2A:ERICH6:ERICH6-AS1:ESYT3:FAIM:FOXL2:FOXL2NB:GFM1:GK5:GMPS:GPR149:GPR171:GPR87:GRK7:GYG1:HLTF:HLTF-AS1:HPS3:IFT80:IGSF10:IL12A:IL12A-AS1:IL2…
chr3	162909058	165500000	loh	6	LINC01192:LINC01322:LINC01324:MIR1263:SI:SLITRK3
chr3	165550000	168050000	loh	10	BCHE:GOLIM4:LINC01327:LOC105374194:LRRC77P:PDCD10:SERPINI1:SERPINI2:WDR49:ZBBX
chr3	168100000	169250000	loh	4	EGFEM1P:LINC02082:MECOM:MIR551B
chr3	193124217	195616043	loh	34	ACAP2:APOD:ATP13A3:ATP13A4:ATP13A4-AS1:ATP13A5:ATP13A5-AS1:CPN2:DPPA2P3:FAM43A:GP5:HES1:HRASLS:LINC00884:LINC00887:LINC01968:LINC01972:LINC02026:LINC02028:LINC02036:LINC02037:LINC02038:LRRC15:LSG1:MGC2889:MIR3137:OPA1:OPA1-AS1:PPP1R2:TMEM44:TMEM44-AS1:XXYLT1:XXYLT1-AS1:XXYLT1-AS2
chr3	195750513	198120030	loh	47	ANKRD18DP:BDH1:CEP19:DLG1:DLG1-AS1:FBXO45:FYTTD1:IQCG:LINC00885:LINC01063:LINC01983:LINC02012:LMLN:LMLN-AS1:LOC220729:LRCH3:MELTF:MELTF-AS1:MIR4797:MIR6829:MIR922:NCBP2:NCBP2-AS1:NCBP2-AS2:NRROS:PAK2:PCYT1A:PIGX:PIGZ:RNF168:RPL35A:RUBCN:SDHAP1:SENP5:SLC51A:SMCO1:TCTEX1D2:TFRC:TM4SF19:TM4SF19-AS1:TM4SF19-TCTEX1D2:TNK2:TNK2-AS1:UBXN7:UBXN7-AS1:WDR53:ZDHHC19
chr4	800052	1429358	loh	18	CRIPAK:CTBP1:CTBP1-AS:CTBP1-AS2:DGKQ:FGFRL1:GAK:IDUA:LOC100130872:LOC105374344:MAEA:NKX1-1:RNF212:SLC26A1:SPON2:TMED11P:TMEM175:UVSSA
chr4	1434206	1435794	loh	0
chr4	1441552	8797477	loh	93	ABLIM2:ACOX3:ADD1:ADRA2C:AFAP1:AFAP1-AS1:BLOC1S4:C4orf48:CCDC96:CFAP99:CPZ:CRMP1:CYTL1:DOK7:EVC:EVC2:FAM193A:FAM53A:FAM86EP:FGFR3:GPR78:GRK4:GRPEL1:HAUS3:HGFAC:HTRA3:HTT:HTT-AS:JAKMIP1:KIAA0232:LETM1:LINC002481:LINC00955:LINC01396:LINC01587:LINC02171:LINC02447:LINC02482:LINC02495:LINC02517:LOC100129931:LOC101928279:LOC101928306:LOC389199:LOC93622:LRPAP1:LYAR:MAN2B2:MFSD10:MIR378D1:MIR4274:MIR4798…
chr4	8816477	9272916	loh	10	FAM90A26:HMX1:USP17L10:USP17L11:USP17L12:USP17L13:USP17L15:USP17L17:USP17L19:USP17L20
chr4	9322916	16087917	loh	36	BOD1L1:BST1:C1QTNF7:CC2D2A:CD38:CLNK:CPEB2:CPEB2-AS1:DEFB131A:DRD5:FAM200B:FBXL5:FGFBP1:FGFBP2:HS3ST1:LINC00504:LINC01085:LINC01096:LINC01097:LINC01182:LINC02270:LINC02360:LOC101929095:MIR3138:MIR5091:MIR548I2:MIR572:NKX3-2:PROM1:RAB28:SLC2A9:USP17L30:USP17L6P:USP17L9P:WDR1:ZNF518B
chr4	16094449	17800000	loh	11	CLRN2:DCAF16:FAM184B:LAP3:LDB2:LINC02493:MED28:QDPR:SNORA75B:TAPT1:TAPT1-AS1
chr4	17850000	20650000	loh	4	LCORL:MIR218-1:SLIT2:SLIT2-IT1
chr4	20700000	24786068	loh	11	ADGRA3:DHX15:GBA3:KCNIP4:KCNIP4-IT1:LOC100505912:LOC105374516:MIR573:MIR7978:PACRGL:PPARGC1A
chr4	136900000	139400000	loh	13	ELF2:LINC00499:LINC00616:LINC02172:LINC02510:LOC105377448:MGARP:NAA15:NDUFC1:NOCT:PCDH18:SLC7A11:SLC7A11-AS1
chr4	140524184	189996031	loh	254	AADAT:ABCE1:ACSL1:ADAM29:AGA:ANAPC10:ANKRD37:ANP32C:ANXA10:ANXA2P1:APELA:ARFIP1:ARHGAP10:ASB5:ASIC5:C4orf45:C4orf46:C4orf47:C4orf51:CASP3:CBR4:CCDC110:CDKN2AIP:CENPU:CEP44:CFAP97:CLCN3:CLDN22:CLDN24:CPE:CTSO:CYP4V2:DCHS2:DCLK2:DCTD:DDX60:DDX60L:EDNRA:ENPP6:ETFDH:F11:F11-AS1:FAM149A:FAM160A1:FAM198B:FAM198B-AS1:FAM218A:FAM92A1P2:FAT1:FBXO8:FBXW7:FBXW7-AS1:FGA:FGB:FGG:FHDC1:FLJ38576:FNIP2:FREM3:FRG…
chr5	50146755	69627728	loh	121	ACTBL2:ADAMTS6:AK6:ANKRD55:ARL15:C5orf64:C5orf64-AS1:C5orf67:CCDC125:CCNB1:CCNO:CD180:CDC20B:CDK7:CENPH:CENPK:CWC27:DDX4:DEPDC1B:DHX29:DIMT1:ELOVL7:EMB:ERBIN:ERCC8:ESM1:FLJ31104:FST:GAPT:GPBP1:GPX8:GTF2H2B:GTF2H2C:GTF2H2C_2:GZMA:GZMK:HSPB3:HTR1A:IL31RA:IL6ST:IPO11:IPO11-LRRC70:ISL1:ITGA1:ITGA2:KIF2A:LINC01033:LINC01948:LINC02057:LINC02065:LINC02101:LINC02105:LINC02106:LINC02108:LINC02118:LINC0219…
chr5	69632162	69633572	loh	0
chr5	69800000	69850000	loh	2	LOC653080:SMA4
chr5	69900000	71000000	loh	14	GTF2H2:GTF2H2B:GUSBP3:GUSBP9:LINC02197:LOC441081:LOC653080:NAIP:SERF1A:SERF1B:SMA4:SMA5:SMN1:SMN2
chr5	71009419	71011068	loh	1	NAIP
chr5	71011416	71011736	loh	1	NAIP
chr5	71139058	71200000	loh	1	LOC653080
chr5	71250000	95900000	loh	156	ACOT12:ADGRV1:AGGF1:ANKDD1B:ANKRA2:ANKRD31:ANKRD34B:AP3B1:ARHGEF28:ARRDC3:ARRDC3-AS1:ARSB:ARSK:ATG10:ATP6AP1L:BDP1:BHMT:BHMT2:BTF3:CARTPT:CCNH:CETN3:CKMT2:CKMT2-AS1:CMYA5:COL4A3BP:COX7C:CRHBP:CRSP8P:CTD-2201I18.1:DHFR:DMGDH:EDIL3:ELL2:ENC1:F2R:F2RL1:F2RL2:FAM151B:FAM169A:FAM172A:FAM81B:FCHO2:FOXD1:GCNT4:GFM2:GLRX:GPR150:HAPLN1:HEXB:HMGCR:HOMER1:IQGAP2:JMY:KIAA0825:LHFPL2:LINC00461:LINC01331:LINC0…
chr5	95950000	96800000	loh	5	CAST:ERAP1:LOC101929710:MIR583:PCSK1
chr5	96850000	99300000	loh	12	CHD1:ERAP2:LINC01340:LINC01846:LINC02062:LINC02234:LIX1:LNPEP:LOC100289230:RGMB:RGMB-AS1:RIOK2
chr5	99400000	99700000	loh	1	LINC02113
chr5	99750000	100200000	loh	0
chr5	100250000	103000000	loh	9	FAM174A:LINC00491:LINC00492:LOC100133050:MIR548P:PAM:SLCO4C1:SLCO6A1:ST8SIA4
chr5	103050000	107150000	loh	7	C5orf30:GIN1:LINC01950:LINC02115:NUDT12:PPIP5K2:RAB9BP1
chr5	107200000	107900000	loh	2	EFNA5:FBXL17
chr5	108041792	126800000	loh	96	ALDH7A1:AP3S1:APC:ARL14EPL:ATG12:CAMK4:CCDC112:CDO1:CEP120:COMMD10:CSNK1G3:DCP2:DMXL1:DTWD2:EPB41L4A:EPB41L4A-AS1:EPB41L4A-AS2:FAM170A:FEM1C:FER:FTMT:GRAMD2B:HSD17B4:KCNN2:LINC00992:LINC01023:LINC01170:LINC01848:LINC01957:LINC02039:LINC02147:LINC02148:LINC02200:LINC02201:LINC02208:LINC02214:LINC02215:LINC02240:LMNB1:LMNB1-DT:LOC100505841:LOC101927023:LOC101927078:LOC101927100:LOC101927190:LOC1019…
chr5	126804377	132818156	loh	46	ACSL6:ADAMTS19:ADAMTS19-AS1:C5orf56:C5orf63:CCDC192:CCNI2:CDC42SE2:CHSY3:CSF2:CTXN3:FBN2:FNIP1:HINT1:IL13:IL3:IL4:IL5:IRF1:ISOC1:KIAA1024L:KIF3A:LINC01184:LOC105379176:LYRM7:MARCH3:MEGF10:MEIKIN:MIR3936:MIR3936HG:MIR4460:MIR4633:MIR6830:P4HA2:P4HA2-AS1:PDLIM4:PRRC1:RAD50:RAPGEF6:SEPT8:SLC12A2:SLC22A4:SLC22A5:SLC27A6:SOWAHA:TH2LCRR
chr5	132818328	132818410	loh	0
chr5	132818411	139452659	loh	96	AFF4:BRD8:C5orf15:C5orf24:C5orf66:C5orf66-AS1:C5orf66-AS2:CAMLG:CATSPER3:CDC23:CDC25C:CDKL3:CDKN2AIPNL:CTNNA1:CXCL14:DCANP1:DDX46:DNAJC18:ECSCR:EGR1:ETF1:FAM13B:FAM53C:FBXL21:FSTL4:GDF9:GFRA3:H2AFY:HNRNPA0:HSPA4:HSPA9:IL9:JADE2:KDM3B:KIF20A:KLHL3:LEAP2:LECT2:LINC01843:LINC01959:LOC100128966:LOC100130172:LOC102546229:LOC105379183:LOC105379192:LOC105379194:LRRTM2:MATR3:MIR1289-2:MIR3661:MIR4454:MIR…
chr5	139453659	155760324	loh	227	ABLIM3:ADRB2:AFAP1L1:ANKHD1:ANKHD1-EIF4EBP3:ANXA6:APBB3:ARAP3:ARHGAP26:ARHGAP26-AS1:ARHGAP26-IT1:ARHGEF37:ARSI:ATOX1:C5orf46:CAMK2A:CARMN:CCDC69:CD14:CD74:CDX1:CLMAT3:CNOT8:CSF1R:CSNK1A1:CXXC5:CXXC5-AS1:CYSTM1:DCTN4:DIAPH1:DND1:DPYSL3:EIF4EBP3:FAM114A2:FAT2:FAXDC2:FBXO38:FCHSD1:FGF1:G3BP1:GALNT10:GEMIN5:GLRA1:GM2A:GNPDA1:GPR151:GPX3:GRIA1:GRPEL2:GRPEL2-AS1:GRXCR2:HAND1:HARS:HARS2:HBEGF:HDAC3:HMGX…
chr5	155761324	181300000	loh	241	AACSP1:ADAM19:ADAMTS2:ADRA1B:ARL10:ATP10B:ATP6V0E1:B4GALT7:BNIP1:BOD1:BTNL3:BTNL8:BTNL9:C1QTNF2:C5orf47:C5orf52:C5orf58:C5orf60:CANX:CBY3:CCNG1:CCNJL:CDHR2:CLINT1:CLK4:CLTB:CNOT6:COL23A1:CPEB4:CPLX2:CREBRF:CTB-178M22.2:CTC-338M12.4:CTD-2270F17.1:CYFIP2:DBN1:DDX41:DOCK2:DOK3:DRD1:DUSP1:EBF1:EFCAB9:EIF4E1B:ERGIC1:F12:FABP6:FAF2:FAM153A:FAM153B:FAM153C:FAM193B:FAM196B:FAM71B:FBLL1:FBXW11:FGF18:FGFR4…
chr6	71800000	72000000	loh	1	RIMS1
chr6	77500000	77700000	loh	1	MEI4
chr6	77750000	78250000	loh	0
chr6	78350000	78400000	loh	0
chr6	84216338	90087567	loh	41	AKIRIN2:ANKRD6:BACH2:C6orf163:CASP8AP2:CFAP206:CGA:CNR1:GABRR1:GABRR2:GJA10:GJB7:HTR1E:LINC01590:LINC01611:LINC02535:LOC101928911:LOC101928936:LOC101929057:LYRM2:MDN1:NT5E:ORC3:PM20D2:PNRC1:RARS2:RNGTT:RRAGD:SLC35A1:SMIM8:SNHG5:SNORD50A:SNORD50B:SNX14:SPACA1:SRSF12:SYNCRIP:TBX18:TBX18-AS1:UBE2J1:ZNF292
chr6	90100000	94200000	loh	6	CASC6:EPHA7:MAP3K7:MIR4464:MIR4643:TSG1
chr6	95750000	95756070	loh	0
chr6	95756337	95800000	loh	0
chr6	96400000	96450000	loh	0
chr6	96550000	97412801	loh	6	FHL5:GPR63:KLHL32:LOC101927314:MMS22L:NDUFAF4
chr6	97428281	98392611	loh	1	MIR2113
chr6	98394639	98400000	loh	0
chr6	98408132	101781430	loh	17	ASCC3:CCNC:COQ3:FAXC:FBXL4:GRIK2:LOC101927365:MCHR2:MCHR2-AS1:MIR548AI:PNISR:PNKY:POU3F2:PRDM13:SIM1:TSTD3:USP45
chr6	101803951	101816243	loh	1	GRIK2
chr6	101816708	101889267	loh	1	GRIK2
chr6	101890173	101890329	loh	1	GRIK2
chr6	101890823	101900000	loh	1	GRIK2
chr6	105847090	115429104	loh	70	AFG1L:AK9:AMD1:ARMC2:ARMC2-AS1:ATG5:BEND3:C6orf203:CCDC162P:CD164:CD24:CDC40:CDK19:CEP57L1:CRYBG1:DDO:FAM229B:FIG4:FLJ34503:FOXO3:FYN:GPR6:GSTM2P1:GTF3C6:HDAC2:HDAC2-AS2:HS3ST5:LAMA4:LINC00222:LINC01268:LINC02518:LINC02526:LINC02527:LINC02532:LINC02541:LOC101927640:LOC105377924:MARCKS:METTL24:MFSD4B:MICAL1:MIR587:MIR7641-2:NR2E1:OSTM1:OSTM1-AS1:PDSS2:PPIL6:PRDM1:QRSL1:REV3L:RFPL4B:RPF2:RTN4IP1:SC…
chr6	115429105	115429179	loh	0
chr6	115452646	115900000	loh	1	LINC02534
chr6	115903222	166400000	loh	330	ABRACL:ACAT2:ADAT2:ADGB:ADGRG6:AGPAT4:AGPAT4-IT1:AHI1:AIG1:AIRN:AKAP12:AKAP7:ALDH8A1:ARFGEF3:ARG1:ARHGAP18:ARID1B:ARMT1:ASF1A:BCLAF1:BRD7P3:C6orf118:C6orf58:C6orf99:CAHM:CALHM4:CALHM5:CALHM6:CCDC170:CCDC28A:CENPW:CEP85L:CITED2:CLDN20:CLVS2:CNKSR3:COL10A1:CTAGE9:CTGF:DCBLD1:DKFZp451B082:DSE:DYNLT1:ECHDC1:ECT2L:ENPP1:ENPP3:EPB41L2:EPM2A:ESR1:EYA4:EZR:EZR-AS1:FABP7:FAM162B:FAM184A:FBXO30:FBXO5:FILNC…
chr7	41604	237846	loh	4	FAM20C:LOC100507642:LOC102723672:LOC105375115
chr7	240242	25950000	loh	194	ABCB5:ACTB:ADAP1:AGMO:AGR2:AGR3:AHR:AIMP2:AMZ1:ANKMY2:ANKRD61:AP5Z1:ARL4A:BRAT1:BZW2:C1GALT1:C7orf26:C7orf31:C7orf50:CARD11:CCDC126:CCZ1:CCZ1B:CDCA7L:CHST12:CLK2P1:COL28A1:COX19:CYCS:CYP2W1:CYTH3:DAGLB:DGKB:DNAAF5:DNAH11:EIF2AK1:EIF3B:ELFN1:ELFN1-AS1:ETV1:FAM126A:FAM220A:FAM221A:FBXL18:FERD3L:FOXK1:FSCN1:GET4:GLCCI1:GNA12:GPER1:GPNMB:GPR146:GRID2IP:GRIFIN:GSDME:HDAC9:HRAT92:ICA1:IGF2BP3:IL6:INTS1…
chr8	88547	100000	loh	0
chr8	210802	7200000	loh	43	AGPAT5:ANGPT2:ARHGEF10:CLN8:CSMD1:DEFA1:DEFA10P:DEFA11P:DEFA1B:DEFA3:DEFA4:DEFA5:DEFA6:DEFA8P:DEFA9P:DEFB1:DEFT1P2:DLGAP2:DLGAP2-AS1:ERICH1:FAM87A:FBXO25:GS1-24F4.2:KBTBD11:KBTBD11-OT1:LOC100287015:LOC101927752:LOC101927815:LOC101928058:LOC286083:LOC401442:MCPH1:MCPH1-AS1:MIR3674:MIR4659A:MIR4659B:MIR596:MIR7160:MIR8055:MYOM2:TDRP:XKR5:ZNF596
chr8	7300000	7350000	loh	1	FAM66B
chr8	8231685	12234345	loh	54	BLK:C8orf49:C8orf74:CLDN23:CTSB:DEFB130A:DEFB134:DEFB135:DEFB136:ERI1:FAM167A:FAM167A-AS1:FAM66D:FAM85A:FAM86B1:FAM86B2:FAM90A2P:FDFT1:GATA4:LINC00208:LINC00599:LINCR-0001:LOC100129129:LOC101929128:LOC101929229:LOC101929269:LOC102723313:LOC157273:LOC392196:MFHAS1:MIR124-1:MIR1322:MIR4286:MIR4660:MIR597:MIR598:MSRA:MTMR9:NEIL2:PINX1:PPP1R3B:PRAG1:PRSS55:RP1L1:SLC35G5:SNORA99:SNORD3I:SOX7:TDH:TNKS:…
chr8	12284345	43965238	loh	254	ADAM18:ADAM2:ADAM28:ADAM32:ADAM3A:ADAM5:ADAM7:ADAM9:ADAMDEC1:ADGRA2:ADRA1A:ADRB3:ANK1:AP3M2:ASAH1:ASH2L:ATP6V1B2:BAG4:BIN3:BIN3-IT1:BMP1:BNIP3L:BRF2:C8orf48:C8orf58:C8orf86:CCAR2:CCDC25:CDCA2:CHMP7:CHRNA2:CHRNA6:CHRNB3:CLU:CNOT7:CSGALNACT1:DCTN6:DDHD2:DEFB109A:DEFB130A:DKK4:DLC1:DMTN:DOCK5:DOK2:DPYSL2:DUSP26:DUSP4:EBF2:EGR3:EIF4EBP1:ELP3:ENTPD4:EPHX2:ERLIN2:ESCO2:EXTL3:EXTL3-AS1:FAM160B2:FAM66A:F…
chr8	45927265	45950000	loh	0
chr8	45971208	49750000	loh	14	ASNSP1:CEBPD:EFCAB1:LINC00293:LOC100287846:LOC100507464:LOC101929217:LOC101929268:MCM4:PPDPFL:PRKDC:SNAI2:SPIDR:UBE2V2
chr8	51513046	51513370	loh	1	PXDNL
chr8	51513622	51800000	loh	1	PXDNL
chr8	51850000	53788606	loh	8	ALKAL1:ATP6V1H:LOC100507516:LOC101929341:NPBWR1:OPRK1:RB1CC1:ST18
chr8	53800000	64223497	loh	58	ASPH:CA8:CERNA3:CHCHD7:CHD7:CLVS1:CYP7A1:FAM110B:GGH:IMPAD1:LINC00588:LINC00968:LINC01289:LINC01301:LINC01602:LINC01606:LINC02155:LOC100130298:LOC100505501:LOC101929415:LOC101929488:LOC101929528:LOC102724612:LOC102724623:LOC105375843:LOC286177:LOC286178:LYN:LYPLA1:MIR4470:MOS:MRPL15:NKAIN3:NSMAF:PENK:PLAG1:RAB2A:RGS20:RNU105C:RP1:RPS20:SBF1P1:SDCBP:SDR16C5:SDR16C6P:SNORA1B:SNORD54:SOX17:TCEA1:TGS…
chr8	64224022	64250000	loh	1	LOC102724623
chr8	64450000	65006193	loh	3	BHLHE22:CYP7B1:LOC401463
chr8	65006194	85664222	loh	118	ADHFE1:ARFGEF1:ARMC1:C8orf34:C8orf34-AS1:C8orf44:C8orf44-SGK3:C8orf46:C8orf59:C8orf89:CA1:CA13:CA2:CA3:CA3-AS1:CASC9:CHMP4C:COPS5:CPA6:CRH:CRISPLD1:CSPP1:DNAJC5B:E2F5:ELOC:EYA1:FABP12:FABP4:FABP5:FABP9:GDAP1:HEY1:HNF4G:IL7:IMPA1:IMPA1P1:JPH1:KCNB2:LACTB2:LACTB2-AS1:LINC00251:LINC00967:LINC01111:LINC01299:LINC01419:LINC01592:LINC01603:LINC01607:LINC01617:LOC101241902:LOC101926892:LOC101926908:LOC1…
chr8	85714222	101363553	loh	103	ANKRD46:ATP6V0D2:C8orf37:C8orf37-AS1:C8orf87:C8orf88:CALB1:CCNE2:CDH17:CNBD1:CNGB3:COX6C:CPNE3:CPQ:DCAF4L2:DECR1:DPY19L4:ERICH5:ESRP1:FAM92A:FBXO43:FLJ42969:FLJ46284:FSBP:GDF6:GEM:INTS8:KCNS2:LAPTM4B:LINC00534:LINC00535:LINC01030:LINC01298:LOC100288748:LOC100500773:LOC101927066:LOC101929709:LOC102724710:LOC102724804:LRRC69:MATN2:MIR1273A:MIR3150A:MIR3150B:MIR3150BHG:MIR378D2:MIR4471:MIR4661:MIR59…
chr8	101551885	101552030	loh	1	GRHL2
chr8	101552031	119050257	loh	68	AARD:ABRA:ANGPT1:ATP6V1C1:AZIN1:AZIN1-AS1:BAALC:BAALC-AS1:BAALC-AS2:COLEC10:CSMD3:CTHRC1:DCAF13:DCSTAMP:DPYS:EBAG9:EIF3E:EIF3H:EMC2:ENY2:EXT1:FZD6:GASAL1:KCNV1:KLF10:LINC00536:LINC01181:LINC01608:LINC01609:LINC02237:LOC100132813:LOC104054148:LOC105369147:LOC105375690:LOC105375713:LRP12:MED30:MIR2053:MIR3151:MIR3610:MIR548A3:MIR5680:NCALD:NUDCD1:ODF1:OXR1:PKHD1L1:RAD21:RAD21-AS1:RIMS2:RRM2B:RSPO2:…
chr8	119070702	123078706	loh	20	COL14A1:DEPTOR:DERL1:DSCC1:ENPP2:HAS2:HAS2-AS1:LINC01151:LOC101927543:MAL2:MAL2-AS1:MIR548AZ:MRPL13:MTBP:NOV:SMILR:SNTB1:TAF2:TBC1D31:ZHX2
chr8	123078707	123781581	loh	13	ANXA13:ATAD2:C8orf76:FAM83A:FAM83A-AS1:FAM91A1:FBXO32:KLHL38:MIR4663:MIR548AA1:WDYHV1:ZHX1:ZHX1-C8orf76
chr8	123807734	127476954	loh	33	CASC19:CASC21:CASC8:CCAT1:CCAT2:FAM84B:FER1L6:FER1L6-AS1:FER1L6-AS2:LINC00861:LINC00964:LOC101927588:LOC101927657:LOC105375744:MIR4662A:MIR4662B:MIR6844:MTSS1:NDUFB9:NSMCE2:PCAT1:PCAT2:POU5F1B:PRNCR1:RNF139:RNF139-AS1:SQLE:TATDN1:TMEM65:TRIB1:TRMT12:WASHC5:ZNF572
chr8	127477010	132900000	loh	30	ADCY8:ASAP1:ASAP1-IT1:ASAP1-IT2:CASC11:CCDC26:EFR3A:FAM49B:GSDMC:HHLA1:HPYR1:KCNQ3:LINC00824:LINC00976:LINC00977:LRRC6:MIR1204:MIR1205:MIR1206:MIR1207:MIR1208:MIR3686:MIR5194:MYC:OC90:PHF20L1:PVT1:TG:TMEM71:TMEM75
chr8	132950000	142000000	loh	37	AGO2:CHRAC1:COL22A1:DENND3:FAM135B:GPR20:KCNK9:KHDRBS3:LINC01300:LINC01591:LINC02055:LOC101927798:LOC101927822:LOC101927845:LOC101927915:LOC105375773:LOC105375787:LOC401478:MIR1302-7:MIR151A:MIR30B:MIR30D:MIR7848:MROH5:NCRNA00250:NDRG1:PEG13:PTCSC1:PTK2:PTP4A3:SLA:SLC45A4:ST3GAL1:TRAPPC9:WISP1:ZFAT:ZFAT-AS1
chr8	142050000	143650000	loh	47	ADGRB1:ARC:C8orf31:CDC42P3:CYP11B1:CYP11B2:EEF1D:GLI4:GML:GPIHBP1:GSDMD:JRK:LINC00051:LOC100288181:LOC100310756:LOC101928087:LY6D:LY6E:LY6E-DT:LY6H:LY6K:LYNX1:LYNX1-SLURP2:LYPD2:MAFA:MAFA-AS1:MINCR:MIR1302-7:MIR4472-1:MROH6:NAPRT:PSCA:PYCR3:RHPN1:RHPN1-AS1:SLURP1:SLURP2:SNORD149:THEM6:TIGD5:TOP1MT:TSNARE1:TSTA3:ZC3H3:ZFP41:ZNF623:ZNF696
chr8	143700000	143750000	loh	6	CCDC166:FAM83H:FAM83H-AS1:LOC101928160:MAPK15:MIR4664
chr8	143800000	144000000	loh	9	EPPK1:GRINA:MIR661:MIR6845:MIR937:NRBP2:PARP10:PLEC:PUF60
chr8	144050000	145073177	loh	57	ADCK5:ARHGAP39:BOP1:C8orf33:C8orf82:COMMD5:CPSF1:CYC1:CYHR1:DGAT1:EXOSC4:FBXL6:FOXH1:GPAA1:GPT:HGH1:HSF1:KIFC2:LOC100130027:LOC101928902:LRRC14:LRRC24:MAF1:MFSD3:MIR1234:MIR6846:MIR6847:MIR6848:MIR6849:MIR6850:MIR6893:MIR7112:MIR939:MROH1:OPLAH:PPP1R16A:RECQL4:RPL8:SCRT1:SCX:SHARPIN:SLC39A4:SLC52A2:TMED10P1:TMEM249:TONSL:TONSL-AS1:VPS28:WDR97:ZNF16:ZNF250:ZNF251:ZNF252P:ZNF252P-AS1:ZNF34:ZNF517:Z…
chr9	15483754	21800000	loh	45	ACER2:ADAMTSL1:BNC2:BNC2-AS1:C9orf92:CCDC171:CNTLN:DENND4C:FOCAD:FOCAD-AS1:HACD4:HAUS6:IFNA1:IFNA10:IFNA13:IFNA14:IFNA16:IFNA17:IFNA2:IFNA21:IFNA22P:IFNA4:IFNA5:IFNA6:IFNA7:IFNA8:IFNB1:IFNE:IFNW1:KLHL9:MIR31:MIR3152:MIR31HG:MIR4473:MIR4474:MIR491:MLLT3:PLIN2:RPS6:RRAGA:SAXO1:SCARNA8:SH3GL2:SLC24A2:SNORA30B
chr9	22011659	38966219	loh	148	ACO1:ALDH1B1:ANKRD18A:ANKRD18B:ANXA2P2:APTX:AQP3:AQP7:ARHGEF39:ARID3C:ATP8B5P:B4GALT1:B4GALT1-AS1:BAG1:C9orf131:C9orf24:C9orf72:CA9:CAAP1:CCDC107:CCIN:CCL19:CCL21:CCL27:CD72:CHMP5:CLTA:CNTFR:CNTFR-AS1:CREB3:DCAF10:DCAF12:DCTN3:DDX58:DMRTA1:DNAI1:DNAJA1:DNAJB5:DNAJB5-AS1:EBLN3P:ELAVL2:ENHO:EQTN:EXOSC3:FAM166B:FAM201A:FAM205A:FAM205BP:FAM205C:FAM214B:FAM219A:FAM221B:FAM95C:FANCG:FBXO10:FRMPD1:GALT:…
chr9	39089977	39200000	loh	1	CNTNAP3
chr9	107162885	129000000	loh	243	ACTL7A:ACTL7B:AK1:AKAP2:AKNA:ALAD:AMBP:ANGPTL2:ARPC5L:ASTN2:ASTN2-AS1:ATP6V1G1:B3GNT10:BRINP1:BSPRY:C5:C5-OT1:C9orf147:C9orf152:C9orf16:C9orf43:C9orf84:CDC26:CDK5RAP2:CDK9:CERCAM:CFAP157:CIZ1:CNTRL:COL27A1:COQ4:CRB2:CTNNAL1:CUTALP:DAB2IP:DEC1:DENND1A:DNAJC25:DNAJC25-GNG10:DNM1:DOLK:DPM2:ELP1:ENDOG:ENG:EPB41L4B:FAM102A:FAM129B:FAM206A:FAM225A:FAM225B:FBXW2:FKBP15:FPGS:FRRS1L:GAPVD1:GARNL3:GGTA1P:G…
chr1	9359023	9374078	loss	0
chr1	58064556	58560519	loss	1	OMA1
chr1	69606829	76543753	loss	37	ACADM:ANKRD13C:ASB17:CRYZ:CTH:DLSTP1:ERICH3:ERICH3-AS1:FPGT:FPGT-TNNI3K:HHLA3:LHX8:LINC01360:LINC01788:LINC02238:LOC101927342:LRRC40:LRRC7:LRRIQ3:MIR186:MSH4:NEGR1:NEGR1-IT1:PIN1P1:PTGER3:RABGGTB:SLC44A5:SNORD45A:SNORD45B:SNORD45C:SRSF11:ST6GALNAC3:TNNI3K:TYW3:ZRANB2:ZRANB2-AS1:ZRANB2-AS2
chr10	87954761	88008827	loss	0
chr11	6457997	6538911	loss	3	ARFIP2:DNHD1:TIMM10B
chr11	36128004	36323023	loss	2	COMMD9:PRR5L
chr11	106408293	106417827	loss	0
chr12	67246240	67269949	loss	1	CAND1
chr13	52686528	61000000	loss	19	CNMD:DIAPH3:DIAPH3-AS1:DIAPH3-AS2:LINC00374:LINC00378:LINC00434:LINC00458:LINC00558:LINC01065:LINC02338:MIR1297:MIR5007:MIR759:OLFM4:PCDH17:PCDH8:PRR20A:TDRD3
chr15	34429787	34526798	loss	1	GOLGA8B
chr18	8803733	8817082	loss	1	MTCL1
chr18	58733412	79083993	loss	91	ATP9B:BCL2:C18orf63:C18orf65:CBLN2:CCBE1:CCDC102B:CD226:CDH19:CDH20:CDH7:CNDP1:CNDP2:CPLX4:CYB5A:DOK6:DSEL:FAM69C:FBXO15:GALR1:GRP:GTSCR1:HMSD:KDSR:KIAA1468:LINC00305:LINC00683:LINC00908:LINC00909:LINC01029:LINC01538:LINC01541:LINC01544:LINC01879:LINC01893:LINC01898:LINC01899:LINC01903:LINC01909:LINC01910:LINC01922:LINC01924:LINC01926:LINC01927:LINC02582:LIVAR:LMAN1:LOC100505797:LOC101927989:LOC1…
chr18	79323770	80256374	loss	13	ADNP2:CTDP1:HSBP1L1:KCNG2:LOC284240:LOC284241:NFATC1:PARD6G:PARD6G-AS1:PQLC1:RBFA:RBFADN:TXNL4A
chr2	10174408	10195854	loss	1	C2orf48
chr2	102461711	114131000	loss	122	ACOXL:ACOXL-AS1:ACTR3:ANAPC1:BCL2L11:BUB1:C2orf40:C2orf49:CBWD2:CCDC138:CD8B2:CHCHD5:CKAP2L:DDX11L2:EDAR:FAM138B:FBLN7:FHL2:FLJ42351:FOXD4L1:GACAT1:GCC2:GCC2-AS1:GPR45:IL1A:IL1B:IL1F10:IL1RN:IL36A:IL36B:IL36G:IL36RN:IL37:LIMS1:LIMS1-AS1:LIMS3-LOC440895:LIMS4:LINC01102:LINC01103:LINC01106:LINC01114:LINC01123:LINC01158:LINC01159:LINC01191:LINC01593:LINC01594:LINC01796:LINC01831:LINC01886:LINC01918:…
chr2	191800000	192450000	loss	2	CAVIN2:TMEFF2
chr2	192850000	193250000	loss	0
chr2	193300000	194200000	loss	0
chr2	194300000	196835927	loss	12	C2orf66:CCDC150:DNAH7:GTF3C3:HECW2:LINC01790:LINC01821:LOC100130452:LOC101927482:PGAP1:SLC39A10:STK17B
chr21	36949289	38900000	loss	19	DSCR10:DSCR4:DSCR8:DSCR9:DYRK1A:ERG:ETS2:KCNJ15:KCNJ6:LINC00114:LINC01423:LOC101928398:LOC105372795:LOC400867:PIGP:RIPPLY3:TTC3:TTC3-AS1:VPS26C
chr3	114378594	114449338	loss	1	ZBTB20
chr4	751184	800051	loss	2	CPLX1:LOC100129917
chr4	14260590	24786469	loss	40	ADGRA3:BST1:C1QTNF7:CC2D2A:CD38:CLRN2:CPEB2:CPEB2-AS1:DCAF16:DHX15:FAM184B:FAM200B:FBXL5:FGFBP1:FGFBP2:GBA3:KCNIP4:KCNIP4-IT1:LAP3:LCORL:LDB2:LINC00504:LINC02493:LOC100505912:LOC101929095:LOC105374516:MED28:MIR218-1:MIR573:MIR7978:NCAPG:PACRGL:PPARGC1A:PROM1:QDPR:SLIT2:SLIT2-IT1:SNORA75B:TAPT1:TAPT1-AS1
chr5	107868041	108041120	loss	1	FBXL17
chr5	126786605	126797419	loss	1	LMNB1
chr6	84215940	88842717	loss	27	AKIRIN2:C6orf163:CFAP206:CGA:CNR1:GJB7:HTR1E:LINC01590:LINC01611:LINC02535:LOC101928911:LOC101928936:NT5E:ORC3:RARS2:RNGTT:SLC35A1:SMIM8:SNHG5:SNORD50A:SNORD50B:SNX14:SPACA1:SYNCRIP:TBX18:TBX18-AS1:ZNF292
chr6	90087653	95020790	loss	6	CASC6:EPHA7:MAP3K7:MIR4464:MIR4643:TSG1
chr6	95070790	98400000	loss	11	FHL5:FUT9:GPR63:KLHL32:LOC101927314:MANEA:MANEA-AS1:MIR2113:MMS22L:NDUFAF4:UFL1
chr6	101803951	101852763	loss	1	GRIK2
chr6	101853847	105847000	loss	7	BVES:BVES-AS1:HACE1:LIN28B:LIN28B-AS1:POPDC3:PREP
chr7	23512439	25976608	loss	12	C7orf31:CCDC126:CLK2P1:CYCS:FAM221A:GSDME:MIR148A:MPP6:NPVF:NPY:OSBPL3:STK31
chr8	49713062	51512955	loss	2	PXDNL:SNTG1
chr9	21772038	22009961	loss	5	CDKN2A:CDKN2A-AS1:CDKN2B:CDKN2B-AS1:MTAP
