# Supplementary material for: Evaluation of somatic copy number variation detection by NGS technologies and bioinformatics tools on a hyper-diploid cancer genome
Source: Genome Biol. 2024 Jun 20;25:163. doi: 10.1186/s13059-024-03294-8 (PMC11188507; doi:10.1186/s13059-024-03294-8)
Supplement: Supplementary file 3 — Additional file 3. cnv_gain_cn_median, copy number calls in gain regions. [file 13059_2024_3294_MOESM3_ESM.txt]

chr1	115746	207666	3
chr1	257666	297968	3
chr1	2700000	2702781	3
chr1	2746290	2800000	3
chr1	4067592	4100000	3
chr1	4150000	6000000	3
chr1	6050000	9359023	3
chr1	9376798	12954384	3
chr1	13004384	16799163	3
chr1	16849163	29552233	3
chr1	29553835	36665432	3
chr1	37157364	37231489	3
chr1	39014556	39014558	3
chr1	39014801	40771679	3
chr1	40771679	40771873	4
chr1	40771873	40933358	5
chr1	40933358	40933408	4
chr1	40933408	42287945	3
chr1	42287945	44722081	4
chr1	44722081	45482050	3
chr1	45482050	47410923	4
chr1	47410923	51527191	3
chr1	51527191	51714683	4
chr1	51714683	52100000	3
chr1	76545368	81242629	3
chr1	82050000	82250000	3
chr1	82300000	84445609	3
chr1	84445609	84446524	4
chr1	84446524	85600000	5
chr1	85600000	85691823	6
chr1	85691823	86473023	5
chr1	86473023	86475032	6
chr1	86475032	86974588	5
chr1	86974588	87000000	6
chr1	87000000	87570165	5
chr1	87570165	87600000	6
chr1	87600000	89625251	5
chr1	89625251	95999560	4
chr1	95999560	95999694	5
chr1	95999694	96000000	4
chr1	117669372	118300000	4
chr1	118300000	120150000	5
chr1	120150000	120204593	4
chr1	120204593	120700000	3
chr1	120700000	120800000	4
chr1	120800000	120969329	3
chr1	120969329	121050000	4
chr1	121050000	121196999	3
chr1	121196999	121800000	4
chr1	121950000	121976459	3
chr1	122200000	122224535	4
chr1	122224635	122250000	4
chr1	122250000	122300000	5
chr1	122300000	122350000	4
chr1	122350000	122500000	6
chr1	122500000	122503147	4
chr1	122503247	124785432	4
chr1	124785532	124849129	5
chr1	124849229	124932724	5
chr1	124932824	124977944	5
chr1	124978326	125013060	4
chr1	125013223	125026048	4
chr1	125026071	125029104	4
chr1	125029169	125103213	5
chr1	125103233	125130246	5
chr1	125131847	125170801	4
chr1	143207551	143272360	4
chr1	143278152	143312154	4
chr1	143312154	143462177	3
chr1	143462177	143541316	4
chr1	143541316	163700000	3
chr1	163700000	163750000	4
chr1	163750000	164100000	3
chr1	164100000	173000000	4
chr1	173000000	173050000	3
chr1	173050000	176050000	4
chr1	176050000	176350000	3
chr1	176350000	176750000	4
chr1	176750000	178000000	3
chr1	178000000	178050000	4
chr1	178050000	178200000	3
chr1	178200000	178224871	4
chr1	178224871	178227642	3
chr1	178227642	178232927	4
chr1	178232927	178233383	3
chr1	178233383	178233907	4
chr1	178233907	178234330	3
chr1	178234330	178300000	4
chr1	178300000	178400000	3
chr1	178400000	184200000	4
chr1	184200000	184350000	3
chr1	184350000	184400000	4
chr1	184400000	184950000	3
chr1	184950000	186350000	4
chr1	186350000	186400000	3
chr1	186400000	187400000	4
chr1	187400000	187450000	3
chr1	187450000	189300000	4
chr1	189300000	189350000	3
chr1	189350000	189500000	4
chr1	189500000	189600000	3
chr1	189600000	189650000	4
chr1	189650000	189700000	3
chr1	189700000	189750000	4
chr1	189750000	190150000	3
chr1	190150000	190350000	4
chr1	190350000	190450000	3
chr1	190450000	193800000	4
chr1	193800000	195350000	3
chr1	195350000	196550000	4
chr1	196550000	196750607	3
chr1	196750607	196752790	4
chr1	196752790	197400000	3
chr1	197400000	197450000	4
chr1	197450000	197650000	3
chr1	197650000	198250000	4
chr1	198250000	198300000	3
chr1	198300000	199000000	4
chr1	199000000	199050000	3
chr1	199050000	203608388	4
chr1	203608388	203608390	3
chr1	203608390	203608705	4
chr1	203608705	203769648	5
chr1	203769648	223558935	3
chr1	223608935	223843516	3
chr1	223843516	228558364	4
chr1	228608364	248939987	4
chr1	248939987	248945457	3
chr10	4842450	5130152	4
chr10	20297327	20650000	5
chr10	20650000	21612068	4
chr10	31811674	31900000	6
chr10	31900000	32050000	5
chr10	32050000	36200000	4
chr10	36200000	36250000	5
chr10	36250000	37150000	4
chr10	37150000	38529907	5
chr10	38573338	38906036	5
chr10	38911580	38913438	5
chr10	38918269	39229918	5
chr10	39230136	39238955	4
chr10	39254793	39338430	4
chr10	39341705	39409792	5
chr10	39410237	39479351	5
chr10	39479371	39497198	5
chr10	39497296	39570652	5
chr10	39570672	39585287	5
chr10	39590435	39593013	5
chr10	39597435	39598812	5
chr10	39598832	39602699	5
chr10	39606089	39607431	5
chr10	39607451	39613189	5
chr10	39615618	39617141	5
chr10	39617255	39622353	5
chr10	39625274	39635037	5
chr10	39635057	39636682	5
chr10	39686682	39935900	5
chr10	39936000	41497440	5
chr10	41497540	41545720	5
chr10	41545820	41593521	5
chr10	41693521	41916265	5
chr10	42066265	42250000	4
chr10	42250000	42500000	5
chr10	42500000	42550000	6
chr10	42550000	44200000	7
chr10	44200000	44900000	6
chr10	44900000	45100000	5
chr10	45100000	47780368	3
chr10	47870368	51400000	3
chr10	51400000	51450000	4
chr10	51450000	52450000	3
chr10	52450000	58818189	4
chr10	87773279	87885716	4
chr10	118860311	118900000	3
chr10	120046310	120050000	4
chr10	120050000	120200000	5
chr10	120200000	124121200	4
chr10	124121502	126850000	4
chr10	126850000	126900000	5
chr10	126900000	131597030	4
chr10	131597130	132900000	4
chr10	132900000	133050000	3
chr10	133050000	133100000	4
chr10	133100000	133600000	3
chr10	133600000	133650000	4
chr10	133650000	133690466	3
chr10	133750000	133786589	4
chr11	51090484	52550000	4
chr11	52550000	53200000	3
chr11	53200000	53300000	4
chr11	53300000	54342399	3
chr11	54342499	54425074	4
chr11	54525074	57700000	4
chr11	57700000	62547675	5
chr11	62716433	62750000	5
chr11	62750000	63400000	4
chr11	63400000	67000000	5
chr11	67000000	67800000	4
chr11	67800000	69300000	5
chr11	69300000	69450000	4
chr11	69450000	69650000	5
chr11	69650000	69700000	6
chr11	69700000	70540097	5
chr12	11873	6900000	3
chr12	6900000	7083650	4
chr12	7084650	9250000	6
chr12	9250000	9550000	4
chr12	9550000	11100000	5
chr12	11100000	11900000	4
chr12	11900000	12150000	6
chr12	12150000	13250000	5
chr12	13250000	17500000	4
chr12	17500000	22350000	5
chr12	22350000	23950000	4
chr12	23950000	26150000	5
chr12	26150000	26600000	4
chr12	26600000	28250000	3
chr12	28250000	28300000	5
chr12	28300000	28400000	6
chr12	28400000	29542139	4
chr12	29579774	32160932	3
chr12	32171451	32200000	3
chr12	32200000	34703735	4
chr13	18421446	32300000	3
chr13	32300000	32350000	4
chr13	32350000	36400000	5
chr13	36400000	49009059	4
chr14	18224243	18600000	4
chr14	18600000	18700000	5
chr14	18700000	18712644	4
chr14	18862644	19511713	4
chr14	19611713	19900000	6
chr14	19900000	25950000	4
chr14	25950000	26000000	5
chr14	26000000	28400000	4
chr14	28400000	28450000	5
chr14	28450000	28950000	4
chr14	28950000	29000000	5
chr14	29000000	30400000	4
chr14	30400000	30450000	5
chr14	30450000	31700000	4
chr14	31700000	31750000	5
chr14	31750000	32600000	4
chr14	32600000	32650000	5
chr14	32650000	32700000	4
chr14	32700000	32750000	5
chr14	32750000	35650000	4
chr14	35650000	35700000	5
chr14	35700000	36140901	4
chr14	45764972	60327129	4
chr14	64983912	67900000	4
chr14	67900000	67950000	5
chr14	67950000	68100000	4
chr14	68100000	68200000	5
chr14	68200000	68900000	4
chr14	68900000	69000000	5
chr14	69000000	69539684	4
chr14	74938291	81700000	4
chr14	81700000	81750000	5
chr14	81750000	84200000	6
chr14	84200000	90950000	7
chr14	90950000	94150000	6
chr14	94150000	96400000	8
chr14	96400000	99900000	6
chr14	99900000	104400000	4
chr14	104400000	105850000	3
chr14	105850000	105900000	4
chr14	105900000	105950000	87
chr14	105950000	106050000	96
chr14	106050000	106100000	35
chr14	106100000	106150000	95
chr14	106150000	106200000	88
chr14	106200000	106300000	11
chr14	106300000	106350000	4
chr14	106350000	106717018	3
chr14	106750000	106883557	3
chr15	20095677	20428270	3
chr15	20583248	20673583	3
chr15	21000000	21100000	3
chr15	21150000	21193490	3
chr15	21242090	21268965	3
chr15	55610723	55650000	4
chr15	55650000	59450000	5
chr15	59450000	59500000	4
chr15	59500000	68850000	5
chr15	68850000	71300000	4
chr15	71300000	71850000	5
chr15	71850000	71900000	5
chr15	71900000	77000000	4
chr15	77000000	77050000	5
chr15	77050000	77650000	4
chr15	77650000	82500000	3
chr15	82500000	84270066	4
chr15	84320066	87900000	4
chr15	87900000	90350000	5
chr15	90350000	91250000	4
chr15	91250000	91400000	5
chr15	91400000	93050000	6
chr15	93050000	93100000	5
chr15	93100000	94750000	6
chr15	94750000	94800000	5
chr15	94800000	99800000	6
chr15	99800000	101150000	5
chr15	101150000	101850000	6
chr15	101850000	101980551	5
chr16	34047	10050000	3
chr16	10050000	10100000	4
chr16	10100000	16600000	5
chr16	16600000	16750000	6
chr16	16750000	18436486	5
chr16	18486486	19150000	5
chr16	19150000	21500000	6
chr16	21500000	21600000	5
chr16	21600000	21650000	4
chr16	21650000	22550000	6
chr16	22550000	22700000	5
chr16	22700000	30750000	4
chr16	30750000	33100000	5
chr16	33100000	33214595	4
chr16	33264595	33392411	4
chr16	33442411	34289329	4
chr16	34339329	34414951	6
chr16	34450000	34504948	6
chr16	34571510	34576805	8
chr16	34580965	34584085	8
chr16	34584622	35000000	7
chr16	35000000	35250000	6
chr16	35250000	35550000	5
chr16	35550000	36259694	6
chr17	150000	448188	3
chr17	488987	490395	3
chr17	491111	19024413	3
chr17	67222405	69650000	5
chr17	69650000	70950000	6
chr17	70950000	71000000	5
chr17	71000000	71950000	6
chr17	71950000	72000000	5
chr17	72000000	72150000	6
chr17	72150000	72850000	5
chr17	72850000	80000000	4
chr17	80000000	81742542	5
chr17	81792542	81796281	5
chr17	81797727	81798717	5
chr17	81799133	82600000	5
chr17	82600000	83237603	3
chr18	11457192	11550000	6
chr18	11550000	11600000	5
chr18	11600000	15350000	4
chr18	15350000	15400000	5
chr18	15400000	15410899	4
chr18	15460899	15780377	5
chr18	15780477	15788380	5
chr18	15791047	15797755	5
chr18	15797855	17400000	5
chr18	17400000	17800000	4
chr18	17800000	18100000	5
chr18	18100000	18400000	4
chr18	18400000	18700000	5
chr18	18700000	18950000	4
chr18	18950000	19450000	5
chr18	19450000	19800000	4
chr18	19800000	20561439	5
chr18	20561539	20564714	5
chr18	20571466	20582635	5
chr18	20582735	20603147	5
chr18	20603247	20696289	5
chr18	20696389	20736025	5
chr18	20736125	20813083	5
chr18	20813183	20830724	5
chr18	20831341	20835547	5
chr18	20835592	20839697	5
chr18	20839797	20850000	5
chr18	20911206	26100000	5
chr18	26100000	46969912	4
chr18	47019912	48900000	4
chr18	48900000	48950000	5
chr18	48950000	53600000	4
chr18	53600000	54536574	6
chr18	54537528	57600000	6
chr18	57600000	57750000	5
chr18	57750000	58627944	3
chr19	11983165	16958085	4
chr19	17385173	24350000	4
chr19	24350000	24448980	5
chr19	24498980	24552652	5
chr19	24552752	24850000	5
chr19	24850000	24891256	4
chr19	24891356	24895790	4
chr19	24895890	24898313	4
chr19	24904771	24908589	4
chr19	24908689	24950000	4
chr19	27240874	33850000	5
chr19	33850000	38632283	4
chr19	49404433	54550000	3
chr19	54550000	54650000	4
chr19	54650000	55200000	3
chr19	55200000	57150000	4
chr19	57150000	58606612	3
chr2	10659	10164645	3
chr2	25646763	25650000	3
chr2	25650000	25905905	4
chr2	25905905	32004381	3
chr2	32403520	33106737	4
chr2	44944194	49590873	4
chr2	49590873	49592376	4
chr2	49592376	49600000	3
chr2	49600000	49650000	4
chr2	49650000	50350000	3
chr2	50350000	50400000	4
chr2	50400000	51050000	3
chr2	51050000	51250000	4
chr2	51250000	51400000	3
chr2	51400000	51450000	4
chr2	51450000	51800000	3
chr2	51800000	51850000	4
chr2	51850000	51917130	3
chr2	51917130	52000000	4
chr2	52000000	52500000	3
chr2	52500000	52550000	4
chr2	52550000	52700000	3
chr2	52700000	52782966	4
chr2	52782966	52783069	3
chr2	52783069	52850000	4
chr2	52850000	53000000	3
chr2	53000000	63599909	4
chr2	84531924	84543459	3
chr2	84543459	84881063	4
chr2	84881063	84900000	5
chr2	84900000	85132831	6
chr2	85132831	85150000	5
chr2	85150000	86200000	4
chr2	86200000	86250000	5
chr2	86250000	86750000	4
chr2	86750000	86800000	5
chr2	86800000	86950000	4
chr2	86950000	87000000	5
chr2	87000000	88800000	4
chr2	88800000	88850000	5
chr2	88850000	88880498	7
chr2	88880498	88900000	8
chr2	88900000	88950000	10
chr2	88950000	89000000	8
chr2	89000000	89012265	11
chr2	89012265	89031323	12
chr2	89031323	89052702	11
chr2	89052702	89055526	10
chr2	89055526	89208527	11
chr2	89208527	89210473	10
chr2	89210473	89250000	11
chr2	89250000	89300000	5
chr2	89300000	89330679	4
chr2	89530679	89685992	5
chr2	89753992	89851643	5
chr2	89851643	90400000	4
chr2	91402511	92138145	4
chr2	92188145	92400000	4
chr2	92400000	92450000	5
chr2	92450000	92500000	4
chr2	92500000	92600000	5
chr2	92600000	92850000	4
chr2	92850000	93000000	5
chr2	93000000	93200000	4
chr2	93200000	93300000	5
chr2	93300000	93400000	4
chr2	93400000	93450000	5
chr2	93450000	93550000	4
chr2	93550000	93600000	5
chr2	93600000	93700000	4
chr2	93700000	93750000	5
chr2	93750000	93850000	4
chr2	93850000	93950000	5
chr2	93950000	94090557	4
chr2	94140557	94293015	5
chr2	94496015	97439618	4
chr2	97489618	102025358	4
chr2	102025358	102055917	3
chr2	114249684	133235418	3
chr2	138346905	159970473	3
chr2	159970473	160303190	4
chr2	160303190	162411971	3
chr2	162411971	163704798	4
chr2	163704798	163732179	5
chr2	163732179	191794754	4
chr2	222700000	222734165	3
chr2	222734165	222874718	4
chr2	222874718	223085575	3
chr2	225200000	225247823	3
chr2	225247823	233868394	4
chr2	233868394	233868562	3
chr2	233868562	233874874	4
chr2	233874874	233875200	3
chr2	233875200	234100000	4
chr2	234100000	234150000	5
chr2	234150000	237033716	4
chr2	237033716	237033889	3
chr2	237033889	237071212	4
chr2	237071212	237071706	3
chr2	237071706	237086605	4
chr2	237086605	237086944	3
chr2	237086944	237200000	4
chr2	237200000	237205098	3
chr2	237205098	237300000	4
chr2	237300000	238903659	3
chr2	238904047	242107555	3
chr20	79838	13600000	3
chr20	13600000	14550000	4
chr20	14550000	26313349	3
chr20	29300000	29307456	3
chr20	29307476	29315342	3
chr20	29315821	29362154	3
chr20	29362183	29412507	3
chr20	29413577	29447838	3
chr20	29447883	29452158	3
chr20	29452178	29538733	3
chr20	29538783	29540234	3
chr20	29540284	29556103	3
chr20	29556141	29562970	3
chr20	29563363	29564411	3
chr20	29565353	29592644	3
chr20	29592737	29651590	3
chr20	29651610	29697363	3
chr20	29697630	29884750	3
chr20	29884850	29917304	3
chr20	29917404	30038348	3
chr20	30088348	30425128	3
chr20	30456077	30761898	3
chr20	30811898	31001508	3
chr20	31051508	31107036	3
chr20	31157036	31159119	3
chr20	31161625	33950000	3
chr20	33950000	34250000	4
chr20	34250000	34300000	5
chr20	34300000	36050000	4
chr20	36050000	36100000	5
chr20	36100000	36200000	4
chr20	36200000	36250000	5
chr20	36250000	38800000	4
chr20	38800000	39450000	5
chr20	39450000	64333095	4
chr21	8522577	8600000	4
chr21	8600000	8706715	4
chr21	9350000	9377143	3
chr21	9720429	9796966	3
chr21	9850000	9893416	3
chr21	43000000	43032757	3
chr21	45710803	46692721	3
chr22	10834643	10874572	6
chr22	11212035	11250000	5
chr22	12406546	12438690	6
chr22	12600000	12641730	7
chr22	12691730	12707136	7
chr22	15528005	15550000	5
chr22	15650000	15750000	5
chr22	15750000	15800000	5
chr22	15800000	15850000	4
chr22	15850000	15891472	5
chr22	20400000	20596106	3
chr22	22006898	22303192	3
chr22	22303535	22550000	3
chr22	22650000	22700000	4
chr22	22700000	22800000	5
chr22	22800000	22900000	7
chr22	22900000	23150000	5
chr22	23150000	24100000	6
chr22	24100000	24150000	5
chr22	24150000	25500000	6
chr22	25500000	25550000	5
chr22	25550000	28200000	6
chr22	28200000	36091499	5
chr22	36419011	36450000	5
chr22	36450000	37700000	6
chr22	37700000	38200000	4
chr22	38200000	39350000	6
chr22	39350000	43100000	4
chr22	43100000	45750000	6
chr22	45750000	46400000	4
chr22	46400000	49973865	5
chr22	49975365	50802958	5
chr3	18519	57824204	3
chr3	62765298	62800000	5
chr3	62800000	62938529	4
chr3	63312511	63431990	4
chr3	72772336	73236025	4
chr3	73691222	75519281	4
chr3	75519281	75585574	5
chr3	75662123	75693820	3
chr3	78112354	78656717	4
chr3	78818432	78916697	4
chr3	78916697	78918579	5
chr3	78918579	78941366	4
chr3	78941366	78941835	5
chr3	82438917	82539136	4
chr3	82539136	82539354	5
chr3	82657216	82659269	4
chr3	82659269	82660214	5
chr3	82660214	83851080	4
chr3	83851080	83851254	5
chr3	83851254	83851538	4
chr3	84209359	85434127	4
chr3	85434127	85434137	4
chr3	85434137	85450000	3
chr3	85635372	85636898	4
chr3	85636898	85650000	5
chr3	85650000	90550102	4
chr3	90550202	90565295	4
chr3	90568828	90699772	4
chr3	90699792	90722458	4
chr3	90772458	91233586	4
chr3	91233686	91247622	4
chr3	91247722	91249905	4
chr3	91256421	91257890	4
chr3	91260180	91265381	4
chr3	91276994	91282175	4
chr3	91282734	91291069	4
chr3	91291218	91345078	4
chr3	91345173	91364131	4
chr3	91364151	91438798	4
chr3	91438818	91550000	4
chr3	127664013	127665065	3
chr3	127665065	161997028	4
chr3	169303536	170700000	4
chr3	170700000	170750000	5
chr3	170750000	184040643	4
chr3	184040643	193123070	3
chr3	193814622	193940675	3
chr4	24807796	31819295	3
chr4	31832569	31835775	3
chr4	31835795	32833016	3
chr4	32839016	37328961	3
chr4	42903024	49090661	3
chr4	49090661	49159691	4
chr4	49159691	49159911	5
chr4	49159911	49260097	4
chr4	49260097	49261216	5
chr4	49261216	49324181	4
chr4	49324181	49336924	3
chr4	49550000	49580640	4
chr4	49580640	49580732	4
chr4	49580732	49658100	3
chr4	49708100	49711961	3
chr4	49712061	49757588	3
chr4	49757588	49759510	4
chr4	49759510	50200000	3
chr4	50250000	50500000	4
chr4	50500000	50669949	4
chr4	50669949	51743951	3
chr4	51800000	58878793	3
chr4	58921381	68513014	3
chr4	68623426	88026586	3
chr4	88026586	95250000	4
chr4	95250000	95258654	5
chr4	95258654	97440325	6
chr4	97440325	97450000	5
chr4	97450000	136898779	4
chr4	139404015	139450000	3
chr4	139450000	140520754	4
chr4	169867111	169867300	3
chr4	169867300	170021709	4
chr4	170021709	170021825	3
chr5	12041	12072	7
chr5	12072	700000	6
chr5	700000	800000	7
chr5	800000	7923570	6
chr5	7923570	7950000	5
chr5	7950000	16414363	4
chr5	16414363	16416909	5
chr5	16416909	17530548	4
chr5	17580548	18427276	4
chr5	18427276	18600000	5
chr5	18600000	18650000	4
chr5	18650000	18668809	5
chr5	18668809	18674933	4
chr5	18674933	19512135	5
chr5	19512135	19512398	4
chr5	19512398	19517941	5
chr5	19517941	19700000	4
chr5	19700000	19800000	5
chr5	19800000	19906581	4
chr5	19906581	19907815	5
chr5	19907815	22285428	4
chr5	22285428	22600000	5
chr5	22600000	26550000	4
chr5	26550000	26600000	5
chr5	26600000	26850000	4
chr5	26850000	26900000	5
chr5	26900000	27014255	4
chr5	27014255	27050000	5
chr5	27050000	27200000	4
chr5	27200000	27300000	5
chr5	27300000	27389845	4
chr5	27389845	27591941	5
chr5	27591941	27603423	4
chr5	27603423	27646183	5
chr5	27646183	28720585	4
chr5	28720585	28723482	5
chr5	28723482	28912678	4
chr5	28912678	28914616	5
chr5	28914616	29984905	4
chr5	29984905	29985947	5
chr5	29985947	30139243	4
chr5	30139243	30202737	5
chr5	30202737	30400000	4
chr5	30400000	30550000	5
chr5	30550000	30750000	4
chr5	30750000	30800000	5
chr5	30800000	38148692	4
chr5	38148692	38153827	5
chr5	38153827	38200000	4
chr5	38200000	38252725	5
chr5	38252725	38252804	4
chr5	38252804	38252805	5
chr5	38252805	46435900	4
chr5	46485900	46550000	4
chr5	46800000	47061288	4
chr5	47061388	47069162	4
chr5	47073730	47078603	4
chr5	47078720	47079733	4
chr5	47082080	47106894	4
chr5	47106994	47153339	4
chr5	47153439	47296069	4
chr5	47296169	47300585	4
chr5	47306086	47308398	4
chr5	49599422	49600986	4
chr5	49601086	49603131	4
chr5	49609714	49611721	4
chr5	49612096	49618994	4
chr5	49621605	49628165	4
chr5	49630729	49633793	4
chr5	49641815	49646823	4
chr5	49646923	49650573	4
chr5	49656261	49661871	4
chr5	49666173	49667431	4
chr5	49667531	49721203	4
chr5	49721303	50059807	4
chr5	50109807	50144641	4
chr5	139300000	139452659	3
chr5	139453659	155760324	3
chr5	155761324	181302438	3
chr6	59750000	59829934	5
chr6	60229934	60230218	5
chr6	60230218	61357029	4
chr6	61363066	61370554	4
chr6	61371372	61378482	4
chr6	61378582	61381502	4
chr6	61381602	61393846	4
chr6	61393946	61398161	4
chr6	61398261	62925013	4
chr6	62925013	63900493	3
chr6	69532064	70470015	4
chr6	70470015	70475193	5
chr6	70475193	70610190	6
chr6	70610190	70698379	7
chr6	70698379	70728819	6
chr6	70728819	70728848	5
chr6	70728848	70728913	6
chr6	70728913	70729041	5
chr6	70729041	70730230	4
chr6	70730230	71295261	3
chr6	71295261	71296156	4
chr6	71296156	71773989	5
chr6	71773989	71794213	6
chr6	71794213	71794257	5
chr6	71794257	72003522	4
chr6	72003522	72050000	5
chr6	72050000	72056961	6
chr6	72056961	72059813	7
chr6	72059813	72636894	8
chr6	72636894	72637893	7
chr6	72637893	72650000	6
chr6	72650000	73159605	5
chr6	73181235	77437153	3
chr6	78450000	84195355	3
chr6	88844898	90085624	4
chr6	105919577	115429248	3
chr6	115429248	116800000	4
chr6	116800000	120416137	5
chr6	120416137	122159809	4
chr6	122159809	123084706	5
chr6	123084706	123183967	4
chr6	123183967	161349490	3
chr6	166401669	167591393	3
chr6	167641393	170740469	3
chr7	23927	50000	4
chr7	50000	157498	3
chr7	157498	237846	4
chr7	240242	250000	4
chr7	250000	350000	3
chr7	350000	5252815	4
chr7	5252815	5619065	3
chr7	5619065	10390572	4
chr7	10390572	19765885	3
chr7	25979780	40700000	3
chr7	40700000	46600000	4
chr7	46600000	47050000	3
chr7	47050000	47223111	4
chr7	47223111	47223525	3
chr7	47223525	47244088	4
chr7	47244088	47244376	3
chr7	47244376	47250000	4
chr7	47250000	47300000	3
chr7	47300000	57127793	4
chr7	57127793	57150000	3
chr7	57150000	57152188	5
chr7	57152188	57152979	6
chr7	57152979	57153071	7
chr7	57153071	57153122	6
chr7	57153122	57300000	7
chr7	57300000	57350000	8
chr7	57350000	57363620	9
chr7	57363620	57397999	10
chr7	57397999	57400000	9
chr7	57400000	57513383	8
chr7	57513383	57519981	7
chr7	57519981	57550000	6
chr7	57550000	57600000	5
chr7	57600000	58119653	6
chr7	58169653	58206137	7
chr7	58206137	58300000	7
chr7	58300000	58400000	6
chr7	58400000	58500000	7
chr7	58550000	58600000	7
chr7	58600000	58650000	6
chr7	58650000	58700000	7
chr7	58750000	59000000	5
chr7	59000000	59050000	7
chr7	59050000	59100000	6
chr7	59100000	59150000	7
chr7	59150000	59300000	6
chr7	59350000	59500000	5
chr7	59500000	59550000	7
chr7	59550000	59600000	6
chr7	59650000	59700000	7
chr7	59700000	60800000	5
chr7	60878234	61063378	7
chr7	61063426	61327788	7
chr7	61377788	61528020	8
chr7	61578020	61964169	7
chr7	61967063	61976104	7
chr7	62026104	62450000	7
chr7	62450000	62456779	8
chr7	62506779	66440748	5
chr7	66440748	66440983	4
chr7	66440983	75450000	3
chr7	75450000	75453555	4
chr7	75453555	75453698	5
chr7	75453698	75453743	4
chr7	75453743	81434186	5
chr7	81434186	81500000	6
chr7	81500000	85750000	5
chr7	85750000	85782791	6
chr7	85782791	85874950	7
chr7	85874950	85900000	6
chr7	85900000	104950000	5
chr7	104950000	105000000	6
chr7	105000000	112950000	5
chr7	112950000	112953886	6
chr7	112953886	119851984	7
chr7	119851984	121100000	6
chr7	121100000	121412334	5
chr7	121412334	121518376	6
chr7	121518376	143650804	5
chr7	143700804	152300000	6
chr7	152300000	152313756	7
chr7	152313756	152350000	8
chr7	152350000	152374091	6
chr7	152374091	152375586	7
chr7	152375586	152426996	6
chr7	152426996	152448707	7
chr7	152448707	159334896	8
chr8	51520203	53787763	3
chr8	54212003	64223591	3
chr8	64223591	64224022	4
chr8	64224022	64459318	5
chr8	64459318	65005486	4
chr8	65005486	85664222	3
chr8	85714222	101350000	3
chr8	101350000	101364779	4
chr8	101364779	101364979	5
chr8	101364979	101552030	6
chr8	101552030	111667221	4
chr8	111667221	119050000	5
chr8	119050000	119100000	6
chr8	119100000	120816254	5
chr8	120816254	121400000	6
chr8	121400000	123078707	5
chr8	123078707	123110770	6
chr8	123110770	123938291	7
chr8	123938291	124201685	6
chr8	124201685	124850000	7
chr8	124850000	124900000	8
chr8	124900000	127316985	7
chr8	127316985	127475268	8
chr8	127475268	133216986	7
chr8	133216986	145076870	6
chr8	145076870	145078402	5
chr9	10690	10716	3
chr9	10716	13250000	4
chr9	13250000	13350000	5
chr9	13350000	15483920	4
chr9	39015236	39092985	4
chr9	39092985	39093054	4
chr9	39093054	39103602	3
chr9	39143217	39184041	3
chr9	39184068	39200000	3
chr9	39267373	39297292	3
chr9	39550000	40350000	3
chr9	40350000	40400000	4
chr9	40400000	40529470	3
chr9	40529480	40537052	3
chr9	40537134	40547487	3
chr9	40547497	40561938	3
chr9	40561948	40562787	3
chr9	40562787	40613300	4
chr9	40613300	40693190	3
chr9	40693190	41225986	4
chr9	41229378	41237752	4
chr9	41238504	41964731	4
chr9	41964731	42100000	5
chr9	42100000	42138756	4
chr9	42138756	42185288	5
chr9	42185288	42200000	4
chr9	42200000	42340995	5
chr9	42340995	42728717	4
chr9	42728717	42736028	5
chr9	42736028	42800000	4
chr9	42800000	42818985	5
chr9	42818985	43075837	4
chr9	61518808	61521301	4
chr9	61521301	61521754	4
chr9	61521754	61553397	3
chr9	61553397	61735368	4
chr9	61785368	61900000	4
chr9	61900000	62149738	3
chr9	62249738	62748832	3
chr9	62798832	62958371	3
chr9	63008371	63150000	3
chr9	63150000	63202862	4
chr9	63252862	63300000	3
chr9	63300000	63350000	4
chr9	63350000	63492264	3
chr9	63542264	63544571	3
chr9	63544571	63545456	4
chr9	63545456	63546157	3
chr9	63546157	63918447	4
chr9	63968447	64135013	3
chr9	64185013	64215162	3
chr9	64315162	64316012	4
chr9	64316012	64998124	4
chr9	65048124	65080082	4
chr9	65130082	65325123	3
chr9	65375123	65523668	3
chr9	65537278	65595191	3
chr9	65650000	66391387	3
chr9	66591387	66774198	3
chr9	66774198	66800000	4
chr9	66800000	67050000	3
chr9	67050000	67250000	4
chr9	67250000	67300000	6
chr9	67300000	67920552	4
chr9	68220552	68239329	3
chr9	68239329	68242756	4
chr9	68242756	68250000	5
chr9	68250000	80800000	4
chr9	80800000	80850000	3
chr9	80850000	80900000	4
chr9	80900000	81300000	3
chr9	81300000	83000000	4
chr9	83000000	83050000	3
chr9	83050000	85200000	4
chr9	85200000	85550000	3
chr9	85550000	91200000	4
chr9	91200000	91250000	3
chr9	91250000	95150000	4
chr9	95150000	101650000	3
chr9	101650000	101800000	4
chr9	101800000	102300000	3
chr9	102300000	102350000	4
chr9	102350000	102500000	3
chr9	102500000	102550000	4
chr9	102550000	102700000	3
chr9	102700000	102750000	4
chr9	102750000	102800000	3
chr9	102800000	102900000	4
chr9	102900000	103350000	3
chr9	103350000	104200000	4
chr9	104200000	107162033	3
chr9	126192002	127050000	3
chr9	127100000	127454672	3
chr9	127455182	127696731	3
chr9	127696977	127700000	3
chr9	128528620	128622402	3
chr9	128952004	128965681	3
chr9	128966046	129424583	3
chr9	129424583	132000000	4
chr9	132000000	132050000	3
chr9	132050000	132438142	4
chr9	132438142	132438293	3
chr9	132438293	132944046	4
chr9	132944046	134183092	3
chr9	134185536	134473955	3
chr9	134473955	138241142	4
chr9	138241142	138250000	3
