# Supplementary material for: Evaluation of somatic copy number variation detection by NGS technologies and bioinformatics tools on a hyper-diploid cancer genome
Source: Genome Biol. 2024 Jun 20;25:163. doi: 10.1186/s13059-024-03294-8 (PMC11188507; doi:10.1186/s13059-024-03294-8)
Supplement: Supplementary file 4 — Additional file 4. cnv_loss_cn_median, copy number calls in loss regions. [file 13059_2024_3294_MOESM4_ESM.txt]

chr1	9359023	9374078	0
chr1	58064556	58560519	1
chr1	69606829	76543753	1
chr10	87954761	88008827	0
chr11	6457997	6538911	0
chr11	36128004	36323023	0
chr11	106408293	106417827	0
chr12	67246240	67269949	0
chr13	52686528	61000000	0
chr15	34429787	34526798	0
chr18	8803733	8817082	0
chr18	58733412	79083993	1
chr18	79323770	80256374	1
chr2	10174408	10195854	1
chr2	102461711	113662860	1
chr2	113662860	114129906	0.5
chr2	114129906	114130136	1
chr2	114130136	114130641	0
chr2	114130641	114130665	0.5
chr2	114130665	114131000	1
chr2	191800000	192450000	1
chr2	192850000	193250000	1
chr2	193300000	194200000	1
chr2	194300000	196835927	1
chr21	36949289	38900000	1
chr3	114378594	114449338	0
chr4	751184	800051	0
chr4	14260590	24786469	1
chr5	107868041	107868571	1
chr5	107868571	108041120	0
chr5	126786605	126797419	0
chr6	84215940	88842717	1
chr6	90087653	94186958	1
chr6	94186958	94186976	0.5
chr6	94186976	95020790	0
chr6	95070790	95755911	0
chr6	95755911	95755938	0.5
chr6	95755938	95800000	1
chr6	95800000	96387440	0
chr6	96387440	96387500	0.5
chr6	96387500	98400000	1
chr6	101803951	101852763	1
chr6	101853847	101886278	0.5
chr6	101886278	101890158	1
chr6	101890158	101890173	0.5
chr6	101890173	105847000	0
chr7	23512439	25976608	1
chr8	49713062	49713301	1
chr8	49713301	51512955	0
chr9	21772038	22009961	0
