# Supplementary material for: Evaluation of somatic copy number variation detection by NGS technologies and bioinformatics tools on a hyper-diploid cancer genome
Source: Genome Biol. 2024 Jun 20;25:163. doi: 10.1186/s13059-024-03294-8 (PMC11188507; doi:10.1186/s13059-024-03294-8)
Supplement: Supplementary file 5 — Additional file 5. cnv_benchmark_calls, high confidence CNV call set in vcf format. [file 13059_2024_3294_MOESM5_ESM.vcf]

##fileformat=VCFv4.2
##contig=<ID=chr1,length=248956422>
##contig=<ID=chr2,length=242193529>
##contig=<ID=chr3,length=198295559>
##contig=<ID=chr4,length=190214555>
##contig=<ID=chr5,length=181538259>
##contig=<ID=chr6,length=170805979>
##contig=<ID=chr7,length=159345973>
##contig=<ID=chr8,length=145138636>
##contig=<ID=chr9,length=138394717>
##contig=<ID=chr10,length=133797422>
##contig=<ID=chr11,length=135086622>
##contig=<ID=chr12,length=133275309>
##contig=<ID=chr13,length=114364328>
##contig=<ID=chr14,length=107043718>
##contig=<ID=chr15,length=101991189>
##contig=<ID=chr16,length=90338345>
##contig=<ID=chr17,length=83257441>
##contig=<ID=chr18,length=80373285>
##contig=<ID=chr19,length=58617616>
##contig=<ID=chr20,length=64444167>
##contig=<ID=chr21,length=46709983>
##contig=<ID=chr22,length=50818468>
##ALT=<ID=LOSS,Description="Copy number loss relative to the reference">
##ALT=<ID=GAIN,Description="Copy number gain relative to the reference">
##ALT=<ID=LOH,Description="Loss of heterozygosity relative to the reference">
##INFO=<ID=IMPRECISE,Number=0,Type=Flag,Description="Structural variation with imprecise breakpoints">
##INFO=<ID=END,Number=1,Type=Integer,Description="End position of the variant described in this record">
##INFO=<ID=SVLEN,Number=.,Type=Integer,Description="Difference in length between REF and ALT alleles">
##INFO=<ID=SVTYPE,Number=1,Type=String,Description="Type of structural variation">
##INFO=<ID=CN,Number=1,Type=Integer,Description="Median copy number">
##FORMAT=<ID=GT,Number=1,Type=String,Description="Genotype">
#CHROM	POS	ID	REF	ALT	QUAL	FILTER	INFO	FORMAT	cnv_benchmark_calls
chr1	257666	GAIN:chr1:257666-297968	N	<CNV:GAIN>	.	.	IMPRECISE;SVTYPE=CNV;END=297968;CN=3;SVLEN=40302	GT	./.
chr1	2700000	GAINLOH:chr1:2700000-2702781	N	<CNV:GAIN>,<LOH>	.	.	IMPRECISE;SVTYPE=CNV;END=2702781;CN=3;SVLEN=2781	GT	./.
chr1	2746290	GAINLOH:chr1:2746290-2800000	N	<CNV:GAIN>,<LOH>	.	.	IMPRECISE;SVTYPE=CNV;END=2800000;CN=3;SVLEN=53710	GT	./.
chr1	2800000	LOH:chr1:2800000-4067592	N	<LOH>	.	.	IMPRECISE;SVTYPE=CNV;END=4067592;SVLEN=1267592	GT	./.
chr1	4067592	GAINLOH:chr1:4067592-4100000	N	<CNV:GAIN>,<LOH>	.	.	IMPRECISE;SVTYPE=CNV;END=4100000;CN=3;SVLEN=32408	GT	./.
chr1	4100000	LOH:chr1:4100000-4150000	N	<LOH>	.	.	IMPRECISE;SVTYPE=CNV;END=4150000;SVLEN=50000	GT	./.
chr1	4150000	GAINLOH:chr1:4150000-6000000	N	<CNV:GAIN>,<LOH>	.	.	IMPRECISE;SVTYPE=CNV;END=6000000;CN=3;SVLEN=1850000	GT	./.
chr1	6000000	LOH:chr1:6000000-6050000	N	<LOH>	.	.	IMPRECISE;SVTYPE=CNV;END=6050000;SVLEN=50000	GT	./.
chr1	6050000	GAINLOH:chr1:6050000-9359023	N	<CNV:GAIN>,<LOH>	.	.	IMPRECISE;SVTYPE=CNV;END=9359023;CN=3;SVLEN=3309023	GT	./.
chr1	9359023	LOSS:chr1:9359023-9374078	N	<CNV:LOSS>	.	.	IMPRECISE;SVTYPE=CNV;END=9374078;CN=0;SVLEN=15055	GT	./.
chr1	9374078	LOH:chr1:9374078-9376798	N	<LOH>	.	.	IMPRECISE;SVTYPE=CNV;END=9376798;SVLEN=2720	GT	./.
chr1	9376798	GAINLOH:chr1:9376798-9495511	N	<CNV:GAIN>,<LOH>	.	.	IMPRECISE;SVTYPE=CNV;END=9495511;CN=3;SVLEN=118713	GT	./.
chr1	9495511	GAIN:chr1:9495511-9495922	N	<CNV:GAIN>	.	.	IMPRECISE;SVTYPE=CNV;END=9495922;CN=3;SVLEN=411	GT	./.
chr1	9495922	GAINLOH:chr1:9495922-9496169	N	<CNV:GAIN>,<LOH>	.	.	IMPRECISE;SVTYPE=CNV;END=9496169;CN=3;SVLEN=247	GT	./.
chr1	9496169	GAIN:chr1:9496169-9496227	N	<CNV:GAIN>	.	.	IMPRECISE;SVTYPE=CNV;END=9496227;CN=3;SVLEN=58	GT	./.
chr1	9496227	GAINLOH:chr1:9496227-9496351	N	<CNV:GAIN>,<LOH>	.	.	IMPRECISE;SVTYPE=CNV;END=9496351;CN=3;SVLEN=124	GT	./.
chr1	9496351	GAIN:chr1:9496351-9496516	N	<CNV:GAIN>	.	.	IMPRECISE;SVTYPE=CNV;END=9496516;CN=3;SVLEN=165	GT	./.
chr1	9496516	GAINLOH:chr1:9496516-12900000	N	<CNV:GAIN>,<LOH>	.	.	IMPRECISE;SVTYPE=CNV;END=12900000;CN=3;SVLEN=3403484	GT	./.
chr1	12900000	GAIN:chr1:12900000-12950000	N	<CNV:GAIN>	.	.	IMPRECISE;SVTYPE=CNV;END=12950000;CN=3;SVLEN=50000	GT	./.
chr1	12950000	GAINLOH:chr1:12950000-12954384	N	<CNV:GAIN>,<LOH>	.	.	IMPRECISE;SVTYPE=CNV;END=12954384;CN=3;SVLEN=4384	GT	./.
chr1	13004384	GAINLOH:chr1:13004384-13200000	N	<CNV:GAIN>,<LOH>	.	.	IMPRECISE;SVTYPE=CNV;END=13200000;CN=3;SVLEN=195616	GT	./.
chr1	13200000	GAIN:chr1:13200000-13250000	N	<CNV:GAIN>	.	.	IMPRECISE;SVTYPE=CNV;END=13250000;CN=3;SVLEN=50000	GT	./.
chr1	13250000	GAINLOH:chr1:13250000-16506997	N	<CNV:GAIN>,<LOH>	.	.	IMPRECISE;SVTYPE=CNV;END=16506997;CN=3;SVLEN=3256997	GT	./.
chr1	16506997	GAIN:chr1:16506997-16512023	N	<CNV:GAIN>	.	.	IMPRECISE;SVTYPE=CNV;END=16512023;CN=3;SVLEN=5026	GT	./.
chr1	16512023	GAINLOH:chr1:16512023-16526823	N	<CNV:GAIN>,<LOH>	.	.	IMPRECISE;SVTYPE=CNV;END=16526823;CN=3;SVLEN=14800	GT	./.
chr1	16526823	GAIN:chr1:16526823-16799163	N	<CNV:GAIN>	.	.	IMPRECISE;SVTYPE=CNV;END=16799163;CN=3;SVLEN=272340	GT	./.
chr1	16849163	GAIN:chr1:16849163-16879015	N	<CNV:GAIN>	.	.	IMPRECISE;SVTYPE=CNV;END=16879015;CN=3;SVLEN=29852	GT	./.
chr1	16879015	GAINLOH:chr1:16879015-29552233	N	<CNV:GAIN>,<LOH>	.	.	IMPRECISE;SVTYPE=CNV;END=29552233;CN=3;SVLEN=12673218	GT	./.
chr1	29553835	GAINLOH:chr1:29553835-36665432	N	<CNV:GAIN>,<LOH>	.	.	IMPRECISE;SVTYPE=CNV;END=36665432;CN=3;SVLEN=7111597	GT	./.
chr1	36665432	LOH:chr1:36665432-36665527	N	<LOH>	.	.	IMPRECISE;SVTYPE=CNV;END=36665527;SVLEN=95	GT	./.
chr1	36665528	LOH:chr1:36665528-36665724	N	<LOH>	.	.	IMPRECISE;SVTYPE=CNV;END=36665724;SVLEN=196	GT	./.
chr1	37150000	LOH:chr1:37150000-37157364	N	<LOH>	.	.	IMPRECISE;SVTYPE=CNV;END=37157364;SVLEN=7364	GT	./.
chr1	37157364	GAINLOH:chr1:37157364-37231489	N	<CNV:GAIN>,<LOH>	.	.	IMPRECISE;SVTYPE=CNV;END=37231489;CN=3;SVLEN=74125	GT	./.
chr1	37231489	LOH:chr1:37231489-39014556	N	<LOH>	.	.	IMPRECISE;SVTYPE=CNV;END=39014556;SVLEN=1783067	GT	./.
chr1	39014556	GAINLOH:chr1:39014556-39014558	N	<CNV:GAIN>,<LOH>	.	.	IMPRECISE;SVTYPE=CNV;END=39014558;CN=3;SVLEN=2	GT	./.
chr1	39014558	LOH:chr1:39014558-39014800	N	<LOH>	.	.	IMPRECISE;SVTYPE=CNV;END=39014800;SVLEN=242	GT	./.
chr1	39014801	GAINLOH:chr1:39014801-40771272	N	<CNV:GAIN>,<LOH>	.	.	IMPRECISE;SVTYPE=CNV;END=40771272;CN=3;SVLEN=1756471	GT	./.
chr1	40771272	GAIN:chr1:40771272-40771606	N	<CNV:GAIN>	.	.	IMPRECISE;SVTYPE=CNV;END=40771606;CN=3;SVLEN=334	GT	./.
chr1	40771606	GAINLOH:chr1:40771606-40771679	N	<CNV:GAIN>,<LOH>	.	.	IMPRECISE;SVTYPE=CNV;END=40771679;CN=3;SVLEN=73	GT	./.
chr1	40771679	GAINLOH:chr1:40771679-40771873	N	<CNV:GAIN>,<LOH>	.	.	IMPRECISE;SVTYPE=CNV;END=40771873;CN=4;SVLEN=194	GT	./.
chr1	40771873	GAINLOH:chr1:40771873-40800000	N	<CNV:GAIN>,<LOH>	.	.	IMPRECISE;SVTYPE=CNV;END=40800000;CN=5;SVLEN=28127	GT	./.
chr1	40800000	GAIN:chr1:40800000-40900000	N	<CNV:GAIN>	.	.	IMPRECISE;SVTYPE=CNV;END=40900000;CN=5;SVLEN=100000	GT	./.
chr1	40900000	GAINLOH:chr1:40900000-40932910	N	<CNV:GAIN>,<LOH>	.	.	IMPRECISE;SVTYPE=CNV;END=40932910;CN=5;SVLEN=32910	GT	./.
chr1	40932910	GAIN:chr1:40932910-40933358	N	<CNV:GAIN>	.	.	IMPRECISE;SVTYPE=CNV;END=40933358;CN=5;SVLEN=448	GT	./.
chr1	40933358	GAINLOH:chr1:40933358-40933408	N	<CNV:GAIN>,<LOH>	.	.	IMPRECISE;SVTYPE=CNV;END=40933408;CN=4;SVLEN=50	GT	./.
chr1	40933408	GAIN:chr1:40933408-40933409	N	<CNV:GAIN>	.	.	IMPRECISE;SVTYPE=CNV;END=40933409;CN=3;SVLEN=1	GT	./.
chr1	40933409	GAINLOH:chr1:40933409-42287945	N	<CNV:GAIN>,<LOH>	.	.	IMPRECISE;SVTYPE=CNV;END=42287945;CN=3;SVLEN=1354536	GT	./.
chr1	42287945	GAINLOH:chr1:42287945-44722081	N	<CNV:GAIN>,<LOH>	.	.	IMPRECISE;SVTYPE=CNV;END=44722081;CN=4;SVLEN=2434136	GT	./.
chr1	44722081	GAINLOH:chr1:44722081-45482050	N	<CNV:GAIN>,<LOH>	.	.	IMPRECISE;SVTYPE=CNV;END=45482050;CN=3;SVLEN=759969	GT	./.
chr1	45482050	GAINLOH:chr1:45482050-46650000	N	<CNV:GAIN>,<LOH>	.	.	IMPRECISE;SVTYPE=CNV;END=46650000;CN=4;SVLEN=1167950	GT	./.
chr1	46650000	GAIN:chr1:46650000-46700000	N	<CNV:GAIN>	.	.	IMPRECISE;SVTYPE=CNV;END=46700000;CN=4;SVLEN=50000	GT	./.
chr1	46700000	GAINLOH:chr1:46700000-47410923	N	<CNV:GAIN>,<LOH>	.	.	IMPRECISE;SVTYPE=CNV;END=47410923;CN=4;SVLEN=710923	GT	./.
chr1	47410923	GAINLOH:chr1:47410923-51500000	N	<CNV:GAIN>,<LOH>	.	.	IMPRECISE;SVTYPE=CNV;END=51500000;CN=3;SVLEN=4089077	GT	./.
chr1	51500000	GAIN:chr1:51500000-51527191	N	<CNV:GAIN>	.	.	IMPRECISE;SVTYPE=CNV;END=51527191;CN=3;SVLEN=27191	GT	./.
chr1	51527191	GAIN:chr1:51527191-51550000	N	<CNV:GAIN>	.	.	IMPRECISE;SVTYPE=CNV;END=51550000;CN=4;SVLEN=22809	GT	./.
chr1	51550000	GAINLOH:chr1:51550000-51714683	N	<CNV:GAIN>,<LOH>	.	.	IMPRECISE;SVTYPE=CNV;END=51714683;CN=4;SVLEN=164683	GT	./.
chr1	51714683	GAINLOH:chr1:51714683-51714772	N	<CNV:GAIN>,<LOH>	.	.	IMPRECISE;SVTYPE=CNV;END=51714772;CN=3;SVLEN=89	GT	./.
chr1	51714772	GAIN:chr1:51714772-51714773	N	<CNV:GAIN>	.	.	IMPRECISE;SVTYPE=CNV;END=51714773;CN=3;SVLEN=1	GT	./.
chr1	51714773	GAINLOH:chr1:51714773-52000000	N	<CNV:GAIN>,<LOH>	.	.	IMPRECISE;SVTYPE=CNV;END=52000000;CN=3;SVLEN=285227	GT	./.
chr1	52000000	GAIN:chr1:52000000-52050000	N	<CNV:GAIN>	.	.	IMPRECISE;SVTYPE=CNV;END=52050000;CN=3;SVLEN=50000	GT	./.
chr1	52050000	GAINLOH:chr1:52050000-52100000	N	<CNV:GAIN>,<LOH>	.	.	IMPRECISE;SVTYPE=CNV;END=52100000;CN=3;SVLEN=50000	GT	./.
chr1	52100000	LOH:chr1:52100000-52103132	N	<LOH>	.	.	IMPRECISE;SVTYPE=CNV;END=52103132;SVLEN=3132	GT	./.
chr1	52103330	LOH:chr1:52103330-58064138	N	<LOH>	.	.	IMPRECISE;SVTYPE=CNV;END=58064138;SVLEN=5960808	GT	./.
chr1	58064556	LOSS:chr1:58064556-58560519	N	<CNV:LOSS>	.	.	IMPRECISE;SVTYPE=CNV;END=58560519;CN=1;SVLEN=495963	GT	./.
chr1	58560565	LOH:chr1:58560565-69606829	N	<LOH>	.	.	IMPRECISE;SVTYPE=CNV;END=69606829;SVLEN=11046264	GT	./.
chr1	69606829	LOSS:chr1:69606829-76543753	N	<CNV:LOSS>	.	.	IMPRECISE;SVTYPE=CNV;END=76543753;CN=1;SVLEN=6936924	GT	./.
chr1	76543753	LOH:chr1:76543753-76545368	N	<LOH>	.	.	IMPRECISE;SVTYPE=CNV;END=76545368;SVLEN=1615	GT	./.
chr1	76545368	GAINLOH:chr1:76545368-81242629	N	<CNV:GAIN>,<LOH>	.	.	IMPRECISE;SVTYPE=CNV;END=81242629;CN=3;SVLEN=4697261	GT	./.
chr1	81242629	LOH:chr1:81242629-82050000	N	<LOH>	.	.	IMPRECISE;SVTYPE=CNV;END=82050000;SVLEN=807371	GT	./.
chr1	82050000	GAINLOH:chr1:82050000-82250000	N	<CNV:GAIN>,<LOH>	.	.	IMPRECISE;SVTYPE=CNV;END=82250000;CN=3;SVLEN=200000	GT	./.
chr1	82250000	LOH:chr1:82250000-82300000	N	<LOH>	.	.	IMPRECISE;SVTYPE=CNV;END=82300000;SVLEN=50000	GT	./.
chr1	82300000	GAINLOH:chr1:82300000-83750000	N	<CNV:GAIN>,<LOH>	.	.	IMPRECISE;SVTYPE=CNV;END=83750000;CN=3;SVLEN=1450000	GT	./.
chr1	83750000	GAIN:chr1:83750000-83850000	N	<CNV:GAIN>	.	.	IMPRECISE;SVTYPE=CNV;END=83850000;CN=3;SVLEN=100000	GT	./.
chr1	83850000	GAINLOH:chr1:83850000-84050000	N	<CNV:GAIN>,<LOH>	.	.	IMPRECISE;SVTYPE=CNV;END=84050000;CN=3;SVLEN=200000	GT	./.
chr1	84050000	GAIN:chr1:84050000-84100000	N	<CNV:GAIN>	.	.	IMPRECISE;SVTYPE=CNV;END=84100000;CN=3;SVLEN=50000	GT	./.
chr1	84100000	GAINLOH:chr1:84100000-84200000	N	<CNV:GAIN>,<LOH>	.	.	IMPRECISE;SVTYPE=CNV;END=84200000;CN=3;SVLEN=100000	GT	./.
chr1	84200000	GAIN:chr1:84200000-84250000	N	<CNV:GAIN>	.	.	IMPRECISE;SVTYPE=CNV;END=84250000;CN=3;SVLEN=50000	GT	./.
chr1	84250000	GAINLOH:chr1:84250000-84443684	N	<CNV:GAIN>,<LOH>	.	.	IMPRECISE;SVTYPE=CNV;END=84443684;CN=3;SVLEN=193684	GT	./.
chr1	84443684	GAIN:chr1:84443684-84445609	N	<CNV:GAIN>	.	.	IMPRECISE;SVTYPE=CNV;END=84445609;CN=3;SVLEN=1925	GT	./.
chr1	84445609	GAIN:chr1:84445609-84445728	N	<CNV:GAIN>	.	.	IMPRECISE;SVTYPE=CNV;END=84445728;CN=4;SVLEN=119	GT	./.
chr1	84445728	GAINLOH:chr1:84445728-84446195	N	<CNV:GAIN>,<LOH>	.	.	IMPRECISE;SVTYPE=CNV;END=84446195;CN=4;SVLEN=467	GT	./.
chr1	84446195	GAIN:chr1:84446195-84446400	N	<CNV:GAIN>	.	.	IMPRECISE;SVTYPE=CNV;END=84446400;CN=4;SVLEN=205	GT	./.
chr1	84446400	GAINLOH:chr1:84446400-84446524	N	<CNV:GAIN>,<LOH>	.	.	IMPRECISE;SVTYPE=CNV;END=84446524;CN=4;SVLEN=124	GT	./.
chr1	84446524	GAINLOH:chr1:84446524-85600000	N	<CNV:GAIN>,<LOH>	.	.	IMPRECISE;SVTYPE=CNV;END=85600000;CN=5;SVLEN=1153476	GT	./.
chr1	85600000	GAINLOH:chr1:85600000-85691823	N	<CNV:GAIN>,<LOH>	.	.	IMPRECISE;SVTYPE=CNV;END=85691823;CN=6;SVLEN=91823	GT	./.
chr1	85691823	GAINLOH:chr1:85691823-86473023	N	<CNV:GAIN>,<LOH>	.	.	IMPRECISE;SVTYPE=CNV;END=86473023;CN=5;SVLEN=781200	GT	./.
chr1	86473023	GAINLOH:chr1:86473023-86475032	N	<CNV:GAIN>,<LOH>	.	.	IMPRECISE;SVTYPE=CNV;END=86475032;CN=6;SVLEN=2009	GT	./.
chr1	86475032	GAINLOH:chr1:86475032-86974588	N	<CNV:GAIN>,<LOH>	.	.	IMPRECISE;SVTYPE=CNV;END=86974588;CN=5;SVLEN=499556	GT	./.
chr1	86974588	GAINLOH:chr1:86974588-87000000	N	<CNV:GAIN>,<LOH>	.	.	IMPRECISE;SVTYPE=CNV;END=87000000;CN=6;SVLEN=25412	GT	./.
chr1	87000000	GAINLOH:chr1:87000000-87570165	N	<CNV:GAIN>,<LOH>	.	.	IMPRECISE;SVTYPE=CNV;END=87570165;CN=5;SVLEN=570165	GT	./.
chr1	87570165	GAINLOH:chr1:87570165-87600000	N	<CNV:GAIN>,<LOH>	.	.	IMPRECISE;SVTYPE=CNV;END=87600000;CN=6;SVLEN=29835	GT	./.
chr1	87600000	GAINLOH:chr1:87600000-89625251	N	<CNV:GAIN>,<LOH>	.	.	IMPRECISE;SVTYPE=CNV;END=89625251;CN=5;SVLEN=2025251	GT	./.
chr1	89625251	GAINLOH:chr1:89625251-94813245	N	<CNV:GAIN>,<LOH>	.	.	IMPRECISE;SVTYPE=CNV;END=94813245;CN=4;SVLEN=5187994	GT	./.
chr1	94813245	GAIN:chr1:94813245-94846700	N	<CNV:GAIN>	.	.	IMPRECISE;SVTYPE=CNV;END=94846700;CN=4;SVLEN=33455	GT	./.
chr1	94846700	GAINLOH:chr1:94846700-94950000	N	<CNV:GAIN>,<LOH>	.	.	IMPRECISE;SVTYPE=CNV;END=94950000;CN=4;SVLEN=103300	GT	./.
chr1	94950000	GAIN:chr1:94950000-95050000	N	<CNV:GAIN>	.	.	IMPRECISE;SVTYPE=CNV;END=95050000;CN=4;SVLEN=100000	GT	./.
chr1	95050000	GAINLOH:chr1:95050000-95996513	N	<CNV:GAIN>,<LOH>	.	.	IMPRECISE;SVTYPE=CNV;END=95996513;CN=4;SVLEN=946513	GT	./.
chr1	95996513	GAIN:chr1:95996513-95999560	N	<CNV:GAIN>	.	.	IMPRECISE;SVTYPE=CNV;END=95999560;CN=4;SVLEN=3047	GT	./.
chr1	95999560	GAIN:chr1:95999560-95999694	N	<CNV:GAIN>	.	.	IMPRECISE;SVTYPE=CNV;END=95999694;CN=5;SVLEN=134	GT	./.
chr1	95999694	GAIN:chr1:95999694-96000000	N	<CNV:GAIN>	.	.	IMPRECISE;SVTYPE=CNV;END=96000000;CN=4;SVLEN=306	GT	./.
chr1	96000017	LOH:chr1:96000017-117650000	N	<LOH>	.	.	IMPRECISE;SVTYPE=CNV;END=117650000;SVLEN=21649983	GT	./.
chr1	117669372	GAIN:chr1:117669372-118300000	N	<CNV:GAIN>	.	.	IMPRECISE;SVTYPE=CNV;END=118300000;CN=4;SVLEN=630628	GT	./.
chr1	118300000	GAIN:chr1:118300000-120150000	N	<CNV:GAIN>	.	.	IMPRECISE;SVTYPE=CNV;END=120150000;CN=5;SVLEN=1850000	GT	./.
chr1	120150000	GAIN:chr1:120150000-120204593	N	<CNV:GAIN>	.	.	IMPRECISE;SVTYPE=CNV;END=120204593;CN=4;SVLEN=54593	GT	./.
chr1	120204593	GAIN:chr1:120204593-120700000	N	<CNV:GAIN>	.	.	IMPRECISE;SVTYPE=CNV;END=120700000;CN=3;SVLEN=495407	GT	./.
chr1	120700000	GAIN:chr1:120700000-120800000	N	<CNV:GAIN>	.	.	IMPRECISE;SVTYPE=CNV;END=120800000;CN=4;SVLEN=100000	GT	./.
chr1	120800000	GAIN:chr1:120800000-120969329	N	<CNV:GAIN>	.	.	IMPRECISE;SVTYPE=CNV;END=120969329;CN=3;SVLEN=169329	GT	./.
chr1	120969329	GAIN:chr1:120969329-121050000	N	<CNV:GAIN>	.	.	IMPRECISE;SVTYPE=CNV;END=121050000;CN=4;SVLEN=80671	GT	./.
chr1	121050000	GAIN:chr1:121050000-121196999	N	<CNV:GAIN>	.	.	IMPRECISE;SVTYPE=CNV;END=121196999;CN=3;SVLEN=146999	GT	./.
chr1	121196999	GAIN:chr1:121196999-121800000	N	<CNV:GAIN>	.	.	IMPRECISE;SVTYPE=CNV;END=121800000;CN=4;SVLEN=603001	GT	./.
chr1	121950000	GAIN:chr1:121950000-121976459	N	<CNV:GAIN>	.	.	IMPRECISE;SVTYPE=CNV;END=121976459;CN=3;SVLEN=26459	GT	./.
chr1	122200000	GAIN:chr1:122200000-122224535	N	<CNV:GAIN>	.	.	IMPRECISE;SVTYPE=CNV;END=122224535;CN=4;SVLEN=24535	GT	./.
chr1	122224635	GAIN:chr1:122224635-122250000	N	<CNV:GAIN>	.	.	IMPRECISE;SVTYPE=CNV;END=122250000;CN=4;SVLEN=25365	GT	./.
chr1	122250000	GAIN:chr1:122250000-122300000	N	<CNV:GAIN>	.	.	IMPRECISE;SVTYPE=CNV;END=122300000;CN=5;SVLEN=50000	GT	./.
chr1	122300000	GAIN:chr1:122300000-122350000	N	<CNV:GAIN>	.	.	IMPRECISE;SVTYPE=CNV;END=122350000;CN=4;SVLEN=50000	GT	./.
chr1	122350000	GAIN:chr1:122350000-122500000	N	<CNV:GAIN>	.	.	IMPRECISE;SVTYPE=CNV;END=122500000;CN=6;SVLEN=150000	GT	./.
chr1	122500000	GAIN:chr1:122500000-122503147	N	<CNV:GAIN>	.	.	IMPRECISE;SVTYPE=CNV;END=122503147;CN=4;SVLEN=3147	GT	./.
chr1	122503247	GAIN:chr1:122503247-124785432	N	<CNV:GAIN>	.	.	IMPRECISE;SVTYPE=CNV;END=124785432;CN=4;SVLEN=2282185	GT	./.
chr1	124785532	GAIN:chr1:124785532-124849129	N	<CNV:GAIN>	.	.	IMPRECISE;SVTYPE=CNV;END=124849129;CN=5;SVLEN=63597	GT	./.
chr1	124849229	GAIN:chr1:124849229-124932724	N	<CNV:GAIN>	.	.	IMPRECISE;SVTYPE=CNV;END=124932724;CN=5;SVLEN=83495	GT	./.
chr1	124932824	GAIN:chr1:124932824-124977944	N	<CNV:GAIN>	.	.	IMPRECISE;SVTYPE=CNV;END=124977944;CN=5;SVLEN=45120	GT	./.
chr1	124978326	GAIN:chr1:124978326-125013060	N	<CNV:GAIN>	.	.	IMPRECISE;SVTYPE=CNV;END=125013060;CN=4;SVLEN=34734	GT	./.
chr1	125013223	GAIN:chr1:125013223-125026048	N	<CNV:GAIN>	.	.	IMPRECISE;SVTYPE=CNV;END=125026048;CN=4;SVLEN=12825	GT	./.
chr1	125026071	GAIN:chr1:125026071-125029104	N	<CNV:GAIN>	.	.	IMPRECISE;SVTYPE=CNV;END=125029104;CN=4;SVLEN=3033	GT	./.
chr1	125029169	GAIN:chr1:125029169-125103213	N	<CNV:GAIN>	.	.	IMPRECISE;SVTYPE=CNV;END=125103213;CN=5;SVLEN=74044	GT	./.
chr1	125103233	GAIN:chr1:125103233-125130246	N	<CNV:GAIN>	.	.	IMPRECISE;SVTYPE=CNV;END=125130246;CN=5;SVLEN=27013	GT	./.
chr1	125131847	GAIN:chr1:125131847-125170801	N	<CNV:GAIN>	.	.	IMPRECISE;SVTYPE=CNV;END=125170801;CN=4;SVLEN=38954	GT	./.
chr1	143207551	GAIN:chr1:143207551-143272360	N	<CNV:GAIN>	.	.	IMPRECISE;SVTYPE=CNV;END=143272360;CN=4;SVLEN=64809	GT	./.
chr1	143278152	GAIN:chr1:143278152-143312154	N	<CNV:GAIN>	.	.	IMPRECISE;SVTYPE=CNV;END=143312154;CN=4;SVLEN=34002	GT	./.
chr1	143312154	GAIN:chr1:143312154-143462177	N	<CNV:GAIN>	.	.	IMPRECISE;SVTYPE=CNV;END=143462177;CN=3;SVLEN=150023	GT	./.
chr1	143462177	GAIN:chr1:143462177-143541316	N	<CNV:GAIN>	.	.	IMPRECISE;SVTYPE=CNV;END=143541316;CN=4;SVLEN=79139	GT	./.
chr1	143541316	GAIN:chr1:143541316-163700000	N	<CNV:GAIN>	.	.	IMPRECISE;SVTYPE=CNV;END=163700000;CN=3;SVLEN=20158684	GT	./.
chr1	163700000	GAIN:chr1:163700000-163750000	N	<CNV:GAIN>	.	.	IMPRECISE;SVTYPE=CNV;END=163750000;CN=4;SVLEN=50000	GT	./.
chr1	163750000	GAIN:chr1:163750000-164100000	N	<CNV:GAIN>	.	.	IMPRECISE;SVTYPE=CNV;END=164100000;CN=3;SVLEN=350000	GT	./.
chr1	164100000	GAIN:chr1:164100000-173000000	N	<CNV:GAIN>	.	.	IMPRECISE;SVTYPE=CNV;END=173000000;CN=4;SVLEN=8900000	GT	./.
chr1	173000000	GAIN:chr1:173000000-173050000	N	<CNV:GAIN>	.	.	IMPRECISE;SVTYPE=CNV;END=173050000;CN=3;SVLEN=50000	GT	./.
chr1	173050000	GAIN:chr1:173050000-176050000	N	<CNV:GAIN>	.	.	IMPRECISE;SVTYPE=CNV;END=176050000;CN=4;SVLEN=3000000	GT	./.
chr1	176050000	GAIN:chr1:176050000-176350000	N	<CNV:GAIN>	.	.	IMPRECISE;SVTYPE=CNV;END=176350000;CN=3;SVLEN=300000	GT	./.
chr1	176350000	GAIN:chr1:176350000-176750000	N	<CNV:GAIN>	.	.	IMPRECISE;SVTYPE=CNV;END=176750000;CN=4;SVLEN=400000	GT	./.
chr1	176750000	GAIN:chr1:176750000-178000000	N	<CNV:GAIN>	.	.	IMPRECISE;SVTYPE=CNV;END=178000000;CN=3;SVLEN=1250000	GT	./.
chr1	178000000	GAIN:chr1:178000000-178050000	N	<CNV:GAIN>	.	.	IMPRECISE;SVTYPE=CNV;END=178050000;CN=4;SVLEN=50000	GT	./.
chr1	178050000	GAIN:chr1:178050000-178200000	N	<CNV:GAIN>	.	.	IMPRECISE;SVTYPE=CNV;END=178200000;CN=3;SVLEN=150000	GT	./.
chr1	178200000	GAIN:chr1:178200000-178224871	N	<CNV:GAIN>	.	.	IMPRECISE;SVTYPE=CNV;END=178224871;CN=4;SVLEN=24871	GT	./.
chr1	178224871	GAIN:chr1:178224871-178227642	N	<CNV:GAIN>	.	.	IMPRECISE;SVTYPE=CNV;END=178227642;CN=3;SVLEN=2771	GT	./.
chr1	178227642	GAIN:chr1:178227642-178232927	N	<CNV:GAIN>	.	.	IMPRECISE;SVTYPE=CNV;END=178232927;CN=4;SVLEN=5285	GT	./.
chr1	178232927	GAIN:chr1:178232927-178233383	N	<CNV:GAIN>	.	.	IMPRECISE;SVTYPE=CNV;END=178233383;CN=3;SVLEN=456	GT	./.
chr1	178233383	GAIN:chr1:178233383-178233907	N	<CNV:GAIN>	.	.	IMPRECISE;SVTYPE=CNV;END=178233907;CN=4;SVLEN=524	GT	./.
chr1	178233907	GAIN:chr1:178233907-178234330	N	<CNV:GAIN>	.	.	IMPRECISE;SVTYPE=CNV;END=178234330;CN=3;SVLEN=423	GT	./.
chr1	178234330	GAIN:chr1:178234330-178300000	N	<CNV:GAIN>	.	.	IMPRECISE;SVTYPE=CNV;END=178300000;CN=4;SVLEN=65670	GT	./.
chr1	178300000	GAIN:chr1:178300000-178400000	N	<CNV:GAIN>	.	.	IMPRECISE;SVTYPE=CNV;END=178400000;CN=3;SVLEN=100000	GT	./.
chr1	178400000	GAIN:chr1:178400000-184200000	N	<CNV:GAIN>	.	.	IMPRECISE;SVTYPE=CNV;END=184200000;CN=4;SVLEN=5800000	GT	./.
chr1	184200000	GAIN:chr1:184200000-184350000	N	<CNV:GAIN>	.	.	IMPRECISE;SVTYPE=CNV;END=184350000;CN=3;SVLEN=150000	GT	./.
chr1	184350000	GAIN:chr1:184350000-184400000	N	<CNV:GAIN>	.	.	IMPRECISE;SVTYPE=CNV;END=184400000;CN=4;SVLEN=50000	GT	./.
chr1	184400000	GAIN:chr1:184400000-184950000	N	<CNV:GAIN>	.	.	IMPRECISE;SVTYPE=CNV;END=184950000;CN=3;SVLEN=550000	GT	./.
chr1	184950000	GAIN:chr1:184950000-186350000	N	<CNV:GAIN>	.	.	IMPRECISE;SVTYPE=CNV;END=186350000;CN=4;SVLEN=1400000	GT	./.
chr1	186350000	GAIN:chr1:186350000-186400000	N	<CNV:GAIN>	.	.	IMPRECISE;SVTYPE=CNV;END=186400000;CN=3;SVLEN=50000	GT	./.
chr1	186400000	GAIN:chr1:186400000-187400000	N	<CNV:GAIN>	.	.	IMPRECISE;SVTYPE=CNV;END=187400000;CN=4;SVLEN=1000000	GT	./.
chr1	187400000	GAIN:chr1:187400000-187450000	N	<CNV:GAIN>	.	.	IMPRECISE;SVTYPE=CNV;END=187450000;CN=3;SVLEN=50000	GT	./.
chr1	187450000	GAIN:chr1:187450000-189300000	N	<CNV:GAIN>	.	.	IMPRECISE;SVTYPE=CNV;END=189300000;CN=4;SVLEN=1850000	GT	./.
chr1	189300000	GAIN:chr1:189300000-189350000	N	<CNV:GAIN>	.	.	IMPRECISE;SVTYPE=CNV;END=189350000;CN=3;SVLEN=50000	GT	./.
chr1	189350000	GAIN:chr1:189350000-189500000	N	<CNV:GAIN>	.	.	IMPRECISE;SVTYPE=CNV;END=189500000;CN=4;SVLEN=150000	GT	./.
chr1	189500000	GAIN:chr1:189500000-189600000	N	<CNV:GAIN>	.	.	IMPRECISE;SVTYPE=CNV;END=189600000;CN=3;SVLEN=100000	GT	./.
chr1	189600000	GAIN:chr1:189600000-189650000	N	<CNV:GAIN>	.	.	IMPRECISE;SVTYPE=CNV;END=189650000;CN=4;SVLEN=50000	GT	./.
chr1	189650000	GAIN:chr1:189650000-189700000	N	<CNV:GAIN>	.	.	IMPRECISE;SVTYPE=CNV;END=189700000;CN=3;SVLEN=50000	GT	./.
chr1	189700000	GAIN:chr1:189700000-189750000	N	<CNV:GAIN>	.	.	IMPRECISE;SVTYPE=CNV;END=189750000;CN=4;SVLEN=50000	GT	./.
chr1	189750000	GAIN:chr1:189750000-190150000	N	<CNV:GAIN>	.	.	IMPRECISE;SVTYPE=CNV;END=190150000;CN=3;SVLEN=400000	GT	./.
chr1	190150000	GAIN:chr1:190150000-190350000	N	<CNV:GAIN>	.	.	IMPRECISE;SVTYPE=CNV;END=190350000;CN=4;SVLEN=200000	GT	./.
chr1	190350000	GAIN:chr1:190350000-190450000	N	<CNV:GAIN>	.	.	IMPRECISE;SVTYPE=CNV;END=190450000;CN=3;SVLEN=100000	GT	./.
chr1	190450000	GAIN:chr1:190450000-193800000	N	<CNV:GAIN>	.	.	IMPRECISE;SVTYPE=CNV;END=193800000;CN=4;SVLEN=3350000	GT	./.
chr1	193800000	GAIN:chr1:193800000-195350000	N	<CNV:GAIN>	.	.	IMPRECISE;SVTYPE=CNV;END=195350000;CN=3;SVLEN=1550000	GT	./.
chr1	195350000	GAIN:chr1:195350000-196550000	N	<CNV:GAIN>	.	.	IMPRECISE;SVTYPE=CNV;END=196550000;CN=4;SVLEN=1200000	GT	./.
chr1	196550000	GAIN:chr1:196550000-196750607	N	<CNV:GAIN>	.	.	IMPRECISE;SVTYPE=CNV;END=196750607;CN=3;SVLEN=200607	GT	./.
chr1	196750607	GAIN:chr1:196750607-196752790	N	<CNV:GAIN>	.	.	IMPRECISE;SVTYPE=CNV;END=196752790;CN=4;SVLEN=2183	GT	./.
chr1	196752790	GAIN:chr1:196752790-197400000	N	<CNV:GAIN>	.	.	IMPRECISE;SVTYPE=CNV;END=197400000;CN=3;SVLEN=647210	GT	./.
chr1	197400000	GAIN:chr1:197400000-197450000	N	<CNV:GAIN>	.	.	IMPRECISE;SVTYPE=CNV;END=197450000;CN=4;SVLEN=50000	GT	./.
chr1	197450000	GAIN:chr1:197450000-197650000	N	<CNV:GAIN>	.	.	IMPRECISE;SVTYPE=CNV;END=197650000;CN=3;SVLEN=200000	GT	./.
chr1	197650000	GAIN:chr1:197650000-198250000	N	<CNV:GAIN>	.	.	IMPRECISE;SVTYPE=CNV;END=198250000;CN=4;SVLEN=600000	GT	./.
chr1	198250000	GAIN:chr1:198250000-198300000	N	<CNV:GAIN>	.	.	IMPRECISE;SVTYPE=CNV;END=198300000;CN=3;SVLEN=50000	GT	./.
chr1	198300000	GAIN:chr1:198300000-199000000	N	<CNV:GAIN>	.	.	IMPRECISE;SVTYPE=CNV;END=199000000;CN=4;SVLEN=700000	GT	./.
chr1	199000000	GAIN:chr1:199000000-199050000	N	<CNV:GAIN>	.	.	IMPRECISE;SVTYPE=CNV;END=199050000;CN=3;SVLEN=50000	GT	./.
chr1	199050000	GAIN:chr1:199050000-203608388	N	<CNV:GAIN>	.	.	IMPRECISE;SVTYPE=CNV;END=203608388;CN=4;SVLEN=4558388	GT	./.
chr1	203608388	GAIN:chr1:203608388-203608390	N	<CNV:GAIN>	.	.	IMPRECISE;SVTYPE=CNV;END=203608390;CN=3;SVLEN=2	GT	./.
chr1	203608390	GAIN:chr1:203608390-203608705	N	<CNV:GAIN>	.	.	IMPRECISE;SVTYPE=CNV;END=203608705;CN=4;SVLEN=315	GT	./.
chr1	203608705	GAIN:chr1:203608705-203769648	N	<CNV:GAIN>	.	.	IMPRECISE;SVTYPE=CNV;END=203769648;CN=5;SVLEN=160943	GT	./.
chr1	203769648	GAIN:chr1:203769648-223558935	N	<CNV:GAIN>	.	.	IMPRECISE;SVTYPE=CNV;END=223558935;CN=3;SVLEN=19789287	GT	./.
chr1	223608935	GAIN:chr1:223608935-223843516	N	<CNV:GAIN>	.	.	IMPRECISE;SVTYPE=CNV;END=223843516;CN=3;SVLEN=234581	GT	./.
chr1	223843516	GAIN:chr1:223843516-228558364	N	<CNV:GAIN>	.	.	IMPRECISE;SVTYPE=CNV;END=228558364;CN=4;SVLEN=4714848	GT	./.
chr1	228608364	GAIN:chr1:228608364-248939987	N	<CNV:GAIN>	.	.	IMPRECISE;SVTYPE=CNV;END=248939987;CN=4;SVLEN=20331623	GT	./.
chr1	248939987	GAIN:chr1:248939987-248945457	N	<CNV:GAIN>	.	.	IMPRECISE;SVTYPE=CNV;END=248945457;CN=3;SVLEN=5470	GT	./.
chr10	48046	LOH:chr10:48046-4833950	N	<LOH>	.	.	IMPRECISE;SVTYPE=CNV;END=4833950;SVLEN=4785904	GT	./.
chr10	4834434	LOH:chr10:4834434-4842450	N	<LOH>	.	.	IMPRECISE;SVTYPE=CNV;END=4842450;SVLEN=8016	GT	./.
chr10	4842450	GAINLOH:chr10:4842450-5130152	N	<CNV:GAIN>,<LOH>	.	.	IMPRECISE;SVTYPE=CNV;END=5130152;CN=4;SVLEN=287702	GT	./.
chr10	5130152	LOH:chr10:5130152-5133760	N	<LOH>	.	.	IMPRECISE;SVTYPE=CNV;END=5133760;SVLEN=3608	GT	./.
chr10	5133761	LOH:chr10:5133761-20290837	N	<LOH>	.	.	IMPRECISE;SVTYPE=CNV;END=20290837;SVLEN=15157076	GT	./.
chr10	20297327	GAINLOH:chr10:20297327-20650000	N	<CNV:GAIN>,<LOH>	.	.	IMPRECISE;SVTYPE=CNV;END=20650000;CN=5;SVLEN=352673	GT	./.
chr10	20650000	GAINLOH:chr10:20650000-21612068	N	<CNV:GAIN>,<LOH>	.	.	IMPRECISE;SVTYPE=CNV;END=21612068;CN=4;SVLEN=962068	GT	./.
chr10	21612069	LOH:chr10:21612069-21612216	N	<LOH>	.	.	IMPRECISE;SVTYPE=CNV;END=21612216;SVLEN=147	GT	./.
chr10	21612566	LOH:chr10:21612566-31811674	N	<LOH>	.	.	IMPRECISE;SVTYPE=CNV;END=31811674;SVLEN=10199108	GT	./.
chr10	31811674	GAINLOH:chr10:31811674-31812707	N	<CNV:GAIN>,<LOH>	.	.	IMPRECISE;SVTYPE=CNV;END=31812707;CN=6;SVLEN=1033	GT	./.
chr10	31812707	GAIN:chr10:31812707-31900000	N	<CNV:GAIN>	.	.	IMPRECISE;SVTYPE=CNV;END=31900000;CN=6;SVLEN=87293	GT	./.
chr10	31900000	GAIN:chr10:31900000-32050000	N	<CNV:GAIN>	.	.	IMPRECISE;SVTYPE=CNV;END=32050000;CN=5;SVLEN=150000	GT	./.
chr10	32050000	GAIN:chr10:32050000-36200000	N	<CNV:GAIN>	.	.	IMPRECISE;SVTYPE=CNV;END=36200000;CN=4;SVLEN=4150000	GT	./.
chr10	36200000	GAIN:chr10:36200000-36250000	N	<CNV:GAIN>	.	.	IMPRECISE;SVTYPE=CNV;END=36250000;CN=5;SVLEN=50000	GT	./.
chr10	36250000	GAIN:chr10:36250000-37150000	N	<CNV:GAIN>	.	.	IMPRECISE;SVTYPE=CNV;END=37150000;CN=4;SVLEN=900000	GT	./.
chr10	37150000	GAIN:chr10:37150000-38529907	N	<CNV:GAIN>	.	.	IMPRECISE;SVTYPE=CNV;END=38529907;CN=5;SVLEN=1379907	GT	./.
chr10	38573338	GAIN:chr10:38573338-38906036	N	<CNV:GAIN>	.	.	IMPRECISE;SVTYPE=CNV;END=38906036;CN=5;SVLEN=332698	GT	./.
chr10	38911580	GAIN:chr10:38911580-38913438	N	<CNV:GAIN>	.	.	IMPRECISE;SVTYPE=CNV;END=38913438;CN=5;SVLEN=1858	GT	./.
chr10	38918269	GAIN:chr10:38918269-39229918	N	<CNV:GAIN>	.	.	IMPRECISE;SVTYPE=CNV;END=39229918;CN=5;SVLEN=311649	GT	./.
chr10	39230136	GAIN:chr10:39230136-39238955	N	<CNV:GAIN>	.	.	IMPRECISE;SVTYPE=CNV;END=39238955;CN=4;SVLEN=8819	GT	./.
chr10	39254793	GAIN:chr10:39254793-39338430	N	<CNV:GAIN>	.	.	IMPRECISE;SVTYPE=CNV;END=39338430;CN=4;SVLEN=83637	GT	./.
chr10	39341705	GAIN:chr10:39341705-39409792	N	<CNV:GAIN>	.	.	IMPRECISE;SVTYPE=CNV;END=39409792;CN=5;SVLEN=68087	GT	./.
chr10	39410237	GAIN:chr10:39410237-39479351	N	<CNV:GAIN>	.	.	IMPRECISE;SVTYPE=CNV;END=39479351;CN=5;SVLEN=69114	GT	./.
chr10	39479371	GAIN:chr10:39479371-39497198	N	<CNV:GAIN>	.	.	IMPRECISE;SVTYPE=CNV;END=39497198;CN=5;SVLEN=17827	GT	./.
chr10	39497296	GAIN:chr10:39497296-39570652	N	<CNV:GAIN>	.	.	IMPRECISE;SVTYPE=CNV;END=39570652;CN=5;SVLEN=73356	GT	./.
chr10	39570672	GAIN:chr10:39570672-39585287	N	<CNV:GAIN>	.	.	IMPRECISE;SVTYPE=CNV;END=39585287;CN=5;SVLEN=14615	GT	./.
chr10	39590435	GAIN:chr10:39590435-39593013	N	<CNV:GAIN>	.	.	IMPRECISE;SVTYPE=CNV;END=39593013;CN=5;SVLEN=2578	GT	./.
chr10	39597435	GAIN:chr10:39597435-39598812	N	<CNV:GAIN>	.	.	IMPRECISE;SVTYPE=CNV;END=39598812;CN=5;SVLEN=1377	GT	./.
chr10	39598832	GAIN:chr10:39598832-39602699	N	<CNV:GAIN>	.	.	IMPRECISE;SVTYPE=CNV;END=39602699;CN=5;SVLEN=3867	GT	./.
chr10	39606089	GAIN:chr10:39606089-39607431	N	<CNV:GAIN>	.	.	IMPRECISE;SVTYPE=CNV;END=39607431;CN=5;SVLEN=1342	GT	./.
chr10	39607451	GAIN:chr10:39607451-39613189	N	<CNV:GAIN>	.	.	IMPRECISE;SVTYPE=CNV;END=39613189;CN=5;SVLEN=5738	GT	./.
chr10	39615618	GAIN:chr10:39615618-39617141	N	<CNV:GAIN>	.	.	IMPRECISE;SVTYPE=CNV;END=39617141;CN=5;SVLEN=1523	GT	./.
chr10	39617255	GAIN:chr10:39617255-39622353	N	<CNV:GAIN>	.	.	IMPRECISE;SVTYPE=CNV;END=39622353;CN=5;SVLEN=5098	GT	./.
chr10	39625274	GAIN:chr10:39625274-39635037	N	<CNV:GAIN>	.	.	IMPRECISE;SVTYPE=CNV;END=39635037;CN=5;SVLEN=9763	GT	./.
chr10	39635057	GAIN:chr10:39635057-39636682	N	<CNV:GAIN>	.	.	IMPRECISE;SVTYPE=CNV;END=39636682;CN=5;SVLEN=1625	GT	./.
chr10	39686682	GAIN:chr10:39686682-39935900	N	<CNV:GAIN>	.	.	IMPRECISE;SVTYPE=CNV;END=39935900;CN=5;SVLEN=249218	GT	./.
chr10	39936000	GAIN:chr10:39936000-41497440	N	<CNV:GAIN>	.	.	IMPRECISE;SVTYPE=CNV;END=41497440;CN=5;SVLEN=1561440	GT	./.
chr10	41497540	GAIN:chr10:41497540-41545720	N	<CNV:GAIN>	.	.	IMPRECISE;SVTYPE=CNV;END=41545720;CN=5;SVLEN=48180	GT	./.
chr10	41545820	GAIN:chr10:41545820-41593521	N	<CNV:GAIN>	.	.	IMPRECISE;SVTYPE=CNV;END=41593521;CN=5;SVLEN=47701	GT	./.
chr10	41693521	GAIN:chr10:41693521-41916265	N	<CNV:GAIN>	.	.	IMPRECISE;SVTYPE=CNV;END=41916265;CN=5;SVLEN=222744	GT	./.
chr10	42066265	GAIN:chr10:42066265-42250000	N	<CNV:GAIN>	.	.	IMPRECISE;SVTYPE=CNV;END=42250000;CN=4;SVLEN=183735	GT	./.
chr10	42250000	GAIN:chr10:42250000-42500000	N	<CNV:GAIN>	.	.	IMPRECISE;SVTYPE=CNV;END=42500000;CN=5;SVLEN=250000	GT	./.
chr10	42500000	GAIN:chr10:42500000-42550000	N	<CNV:GAIN>	.	.	IMPRECISE;SVTYPE=CNV;END=42550000;CN=6;SVLEN=50000	GT	./.
chr10	42550000	GAIN:chr10:42550000-44200000	N	<CNV:GAIN>	.	.	IMPRECISE;SVTYPE=CNV;END=44200000;CN=7;SVLEN=1650000	GT	./.
chr10	44200000	GAIN:chr10:44200000-44900000	N	<CNV:GAIN>	.	.	IMPRECISE;SVTYPE=CNV;END=44900000;CN=6;SVLEN=700000	GT	./.
chr10	44900000	GAIN:chr10:44900000-45100000	N	<CNV:GAIN>	.	.	IMPRECISE;SVTYPE=CNV;END=45100000;CN=5;SVLEN=200000	GT	./.
chr10	45100000	GAIN:chr10:45100000-47780368	N	<CNV:GAIN>	.	.	IMPRECISE;SVTYPE=CNV;END=47780368;CN=3;SVLEN=2680368	GT	./.
chr10	47870368	GAIN:chr10:47870368-51400000	N	<CNV:GAIN>	.	.	IMPRECISE;SVTYPE=CNV;END=51400000;CN=3;SVLEN=3529632	GT	./.
chr10	51400000	GAIN:chr10:51400000-51450000	N	<CNV:GAIN>	.	.	IMPRECISE;SVTYPE=CNV;END=51450000;CN=4;SVLEN=50000	GT	./.
chr10	51450000	GAIN:chr10:51450000-52450000	N	<CNV:GAIN>	.	.	IMPRECISE;SVTYPE=CNV;END=52450000;CN=3;SVLEN=1000000	GT	./.
chr10	52450000	GAIN:chr10:52450000-58818189	N	<CNV:GAIN>	.	.	IMPRECISE;SVTYPE=CNV;END=58818189;CN=4;SVLEN=6368189	GT	./.
chr10	58820124	LOH:chr10:58820124-87773061	N	<LOH>	.	.	IMPRECISE;SVTYPE=CNV;END=87773061;SVLEN=28952937	GT	./.
chr10	87773195	LOH:chr10:87773195-87773279	N	<LOH>	.	.	IMPRECISE;SVTYPE=CNV;END=87773279;SVLEN=84	GT	./.
chr10	87773279	GAINLOH:chr10:87773279-87773325	N	<CNV:GAIN>,<LOH>	.	.	IMPRECISE;SVTYPE=CNV;END=87773325;CN=4;SVLEN=46	GT	./.
chr10	87773325	GAIN:chr10:87773325-87773326	N	<CNV:GAIN>	.	.	IMPRECISE;SVTYPE=CNV;END=87773326;CN=4;SVLEN=1	GT	./.
chr10	87773326	GAINLOH:chr10:87773326-87800000	N	<CNV:GAIN>,<LOH>	.	.	IMPRECISE;SVTYPE=CNV;END=87800000;CN=4;SVLEN=26674	GT	./.
chr10	87800000	GAIN:chr10:87800000-87885716	N	<CNV:GAIN>	.	.	IMPRECISE;SVTYPE=CNV;END=87885716;CN=4;SVLEN=85716	GT	./.
chr10	87954761	LOSS:chr10:87954761-88008827	N	<CNV:LOSS>	.	.	IMPRECISE;SVTYPE=CNV;END=88008827;CN=0;SVLEN=54066	GT	./.
chr10	88008827	LOH:chr10:88008827-102550000	N	<LOH>	.	.	IMPRECISE;SVTYPE=CNV;END=102550000;SVLEN=14541173	GT	./.
chr10	102600000	LOH:chr10:102600000-102650000	N	<LOH>	.	.	IMPRECISE;SVTYPE=CNV;END=102650000;SVLEN=50000	GT	./.
chr10	102800000	LOH:chr10:102800000-102900000	N	<LOH>	.	.	IMPRECISE;SVTYPE=CNV;END=102900000;SVLEN=100000	GT	./.
chr10	103400000	LOH:chr10:103400000-106300000	N	<LOH>	.	.	IMPRECISE;SVTYPE=CNV;END=106300000;SVLEN=2900000	GT	./.
chr10	106450000	LOH:chr10:106450000-106650000	N	<LOH>	.	.	IMPRECISE;SVTYPE=CNV;END=106650000;SVLEN=200000	GT	./.
chr10	106700000	LOH:chr10:106700000-106750000	N	<LOH>	.	.	IMPRECISE;SVTYPE=CNV;END=106750000;SVLEN=50000	GT	./.
chr10	106800000	LOH:chr10:106800000-109900000	N	<LOH>	.	.	IMPRECISE;SVTYPE=CNV;END=109900000;SVLEN=3100000	GT	./.
chr10	109950000	LOH:chr10:109950000-113951889	N	<LOH>	.	.	IMPRECISE;SVTYPE=CNV;END=113951889;SVLEN=4001889	GT	./.
chr10	113969258	LOH:chr10:113969258-114100000	N	<LOH>	.	.	IMPRECISE;SVTYPE=CNV;END=114100000;SVLEN=130742	GT	./.
chr10	114200000	LOH:chr10:114200000-117200000	N	<LOH>	.	.	IMPRECISE;SVTYPE=CNV;END=117200000;SVLEN=3000000	GT	./.
chr10	117250000	LOH:chr10:117250000-118754238	N	<LOH>	.	.	IMPRECISE;SVTYPE=CNV;END=118754238;SVLEN=1504238	GT	./.
chr10	118850000	LOH:chr10:118850000-118859670	N	<LOH>	.	.	IMPRECISE;SVTYPE=CNV;END=118859670;SVLEN=9670	GT	./.
chr10	118860311	GAIN:chr10:118860311-118900000	N	<CNV:GAIN>	.	.	IMPRECISE;SVTYPE=CNV;END=118900000;CN=3;SVLEN=39689	GT	./.
chr10	118906582	LOH:chr10:118906582-120044612	N	<LOH>	.	.	IMPRECISE;SVTYPE=CNV;END=120044612;SVLEN=1138030	GT	./.
chr10	120046310	GAIN:chr10:120046310-120050000	N	<CNV:GAIN>	.	.	IMPRECISE;SVTYPE=CNV;END=120050000;CN=4;SVLEN=3690	GT	./.
chr10	120050000	GAIN:chr10:120050000-120140993	N	<CNV:GAIN>	.	.	IMPRECISE;SVTYPE=CNV;END=120140993;CN=5;SVLEN=90993	GT	./.
chr10	120140993	GAINLOH:chr10:120140993-120200000	N	<CNV:GAIN>,<LOH>	.	.	IMPRECISE;SVTYPE=CNV;END=120200000;CN=5;SVLEN=59007	GT	./.
chr10	120200000	GAINLOH:chr10:120200000-124121200	N	<CNV:GAIN>,<LOH>	.	.	IMPRECISE;SVTYPE=CNV;END=124121200;CN=4;SVLEN=3921200	GT	./.
chr10	124121502	GAINLOH:chr10:124121502-125850000	N	<CNV:GAIN>,<LOH>	.	.	IMPRECISE;SVTYPE=CNV;END=125850000;CN=4;SVLEN=1728498	GT	./.
chr10	125850000	GAIN:chr10:125850000-125950000	N	<CNV:GAIN>	.	.	IMPRECISE;SVTYPE=CNV;END=125950000;CN=4;SVLEN=100000	GT	./.
chr10	125950000	GAINLOH:chr10:125950000-126824124	N	<CNV:GAIN>,<LOH>	.	.	IMPRECISE;SVTYPE=CNV;END=126824124;CN=4;SVLEN=874124	GT	./.
chr10	126824124	GAIN:chr10:126824124-126824513	N	<CNV:GAIN>	.	.	IMPRECISE;SVTYPE=CNV;END=126824513;CN=4;SVLEN=389	GT	./.
chr10	126824513	GAINLOH:chr10:126824513-126850000	N	<CNV:GAIN>,<LOH>	.	.	IMPRECISE;SVTYPE=CNV;END=126850000;CN=4;SVLEN=25487	GT	./.
chr10	126850000	GAINLOH:chr10:126850000-126900000	N	<CNV:GAIN>,<LOH>	.	.	IMPRECISE;SVTYPE=CNV;END=126900000;CN=5;SVLEN=50000	GT	./.
chr10	126900000	GAINLOH:chr10:126900000-127250000	N	<CNV:GAIN>,<LOH>	.	.	IMPRECISE;SVTYPE=CNV;END=127250000;CN=4;SVLEN=350000	GT	./.
chr10	127250000	GAIN:chr10:127250000-127300000	N	<CNV:GAIN>	.	.	IMPRECISE;SVTYPE=CNV;END=127300000;CN=4;SVLEN=50000	GT	./.
chr10	127300000	GAINLOH:chr10:127300000-128550000	N	<CNV:GAIN>,<LOH>	.	.	IMPRECISE;SVTYPE=CNV;END=128550000;CN=4;SVLEN=1250000	GT	./.
chr10	128550000	GAIN:chr10:128550000-128573602	N	<CNV:GAIN>	.	.	IMPRECISE;SVTYPE=CNV;END=128573602;CN=4;SVLEN=23602	GT	./.
chr10	128573602	GAINLOH:chr10:128573602-131597030	N	<CNV:GAIN>,<LOH>	.	.	IMPRECISE;SVTYPE=CNV;END=131597030;CN=4;SVLEN=3023428	GT	./.
chr10	131597130	GAINLOH:chr10:131597130-132150000	N	<CNV:GAIN>,<LOH>	.	.	IMPRECISE;SVTYPE=CNV;END=132150000;CN=4;SVLEN=552870	GT	./.
chr10	132150000	GAIN:chr10:132150000-132200000	N	<CNV:GAIN>	.	.	IMPRECISE;SVTYPE=CNV;END=132200000;CN=4;SVLEN=50000	GT	./.
chr10	132200000	GAINLOH:chr10:132200000-132900000	N	<CNV:GAIN>,<LOH>	.	.	IMPRECISE;SVTYPE=CNV;END=132900000;CN=4;SVLEN=700000	GT	./.
chr10	132900000	GAINLOH:chr10:132900000-133050000	N	<CNV:GAIN>,<LOH>	.	.	IMPRECISE;SVTYPE=CNV;END=133050000;CN=3;SVLEN=150000	GT	./.
chr10	133050000	GAIN:chr10:133050000-133100000	N	<CNV:GAIN>	.	.	IMPRECISE;SVTYPE=CNV;END=133100000;CN=4;SVLEN=50000	GT	./.
chr10	133100000	GAINLOH:chr10:133100000-133600000	N	<CNV:GAIN>,<LOH>	.	.	IMPRECISE;SVTYPE=CNV;END=133600000;CN=3;SVLEN=500000	GT	./.
chr10	133600000	GAINLOH:chr10:133600000-133621536	N	<CNV:GAIN>,<LOH>	.	.	IMPRECISE;SVTYPE=CNV;END=133621536;CN=4;SVLEN=21536	GT	./.
chr10	133621536	GAIN:chr10:133621536-133650000	N	<CNV:GAIN>	.	.	IMPRECISE;SVTYPE=CNV;END=133650000;CN=4;SVLEN=28464	GT	./.
chr10	133650000	GAIN:chr10:133650000-133690466	N	<CNV:GAIN>	.	.	IMPRECISE;SVTYPE=CNV;END=133690466;CN=3;SVLEN=40466	GT	./.
chr10	133750000	GAIN:chr10:133750000-133786589	N	<CNV:GAIN>	.	.	IMPRECISE;SVTYPE=CNV;END=133786589;CN=4;SVLEN=36589	GT	./.
chr11	200000	LOH:chr11:200000-6457996	N	<LOH>	.	.	IMPRECISE;SVTYPE=CNV;END=6457996;SVLEN=6257996	GT	./.
chr11	6457997	LOSS:chr11:6457997-6538911	N	<CNV:LOSS>	.	.	IMPRECISE;SVTYPE=CNV;END=6538911;CN=0;SVLEN=80914	GT	./.
chr11	6541262	LOH:chr11:6541262-36128004	N	<LOH>	.	.	IMPRECISE;SVTYPE=CNV;END=36128004;SVLEN=29586742	GT	./.
chr11	36128004	LOSS:chr11:36128004-36323023	N	<CNV:LOSS>	.	.	IMPRECISE;SVTYPE=CNV;END=36323023;CN=0;SVLEN=195019	GT	./.
chr11	36323023	LOH:chr11:36323023-50819607	N	<LOH>	.	.	IMPRECISE;SVTYPE=CNV;END=50819607;SVLEN=14496584	GT	./.
chr11	51090484	GAIN:chr11:51090484-52550000	N	<CNV:GAIN>	.	.	IMPRECISE;SVTYPE=CNV;END=52550000;CN=4;SVLEN=1459516	GT	./.
chr11	52550000	GAIN:chr11:52550000-53200000	N	<CNV:GAIN>	.	.	IMPRECISE;SVTYPE=CNV;END=53200000;CN=3;SVLEN=650000	GT	./.
chr11	53200000	GAIN:chr11:53200000-53300000	N	<CNV:GAIN>	.	.	IMPRECISE;SVTYPE=CNV;END=53300000;CN=4;SVLEN=100000	GT	./.
chr11	53300000	GAIN:chr11:53300000-54342399	N	<CNV:GAIN>	.	.	IMPRECISE;SVTYPE=CNV;END=54342399;CN=3;SVLEN=1042399	GT	./.
chr11	54342499	GAIN:chr11:54342499-54425074	N	<CNV:GAIN>	.	.	IMPRECISE;SVTYPE=CNV;END=54425074;CN=4;SVLEN=82575	GT	./.
chr11	54525074	GAIN:chr11:54525074-57700000	N	<CNV:GAIN>	.	.	IMPRECISE;SVTYPE=CNV;END=57700000;CN=4;SVLEN=3174926	GT	./.
chr11	57700000	GAIN:chr11:57700000-62547675	N	<CNV:GAIN>	.	.	IMPRECISE;SVTYPE=CNV;END=62547675;CN=5;SVLEN=4847675	GT	./.
chr11	62716433	GAIN:chr11:62716433-62750000	N	<CNV:GAIN>	.	.	IMPRECISE;SVTYPE=CNV;END=62750000;CN=5;SVLEN=33567	GT	./.
chr11	62750000	GAIN:chr11:62750000-63400000	N	<CNV:GAIN>	.	.	IMPRECISE;SVTYPE=CNV;END=63400000;CN=4;SVLEN=650000	GT	./.
chr11	63400000	GAIN:chr11:63400000-67000000	N	<CNV:GAIN>	.	.	IMPRECISE;SVTYPE=CNV;END=67000000;CN=5;SVLEN=3600000	GT	./.
chr11	67000000	GAIN:chr11:67000000-67800000	N	<CNV:GAIN>	.	.	IMPRECISE;SVTYPE=CNV;END=67800000;CN=4;SVLEN=800000	GT	./.
chr11	67800000	GAIN:chr11:67800000-69300000	N	<CNV:GAIN>	.	.	IMPRECISE;SVTYPE=CNV;END=69300000;CN=5;SVLEN=1500000	GT	./.
chr11	69300000	GAIN:chr11:69300000-69450000	N	<CNV:GAIN>	.	.	IMPRECISE;SVTYPE=CNV;END=69450000;CN=4;SVLEN=150000	GT	./.
chr11	69450000	GAIN:chr11:69450000-69650000	N	<CNV:GAIN>	.	.	IMPRECISE;SVTYPE=CNV;END=69650000;CN=5;SVLEN=200000	GT	./.
chr11	69650000	GAIN:chr11:69650000-69700000	N	<CNV:GAIN>	.	.	IMPRECISE;SVTYPE=CNV;END=69700000;CN=6;SVLEN=50000	GT	./.
chr11	69700000	GAIN:chr11:69700000-70540097	N	<CNV:GAIN>	.	.	IMPRECISE;SVTYPE=CNV;END=70540097;CN=5;SVLEN=840097	GT	./.
chr11	70700000	LOH:chr11:70700000-70955696	N	<LOH>	.	.	IMPRECISE;SVTYPE=CNV;END=70955696;SVLEN=255696	GT	./.
chr11	71055696	LOH:chr11:71055696-87978202	N	<LOH>	.	.	IMPRECISE;SVTYPE=CNV;END=87978202;SVLEN=16922506	GT	./.
chr11	88002896	LOH:chr11:88002896-96566178	N	<LOH>	.	.	IMPRECISE;SVTYPE=CNV;END=96566178;SVLEN=8563282	GT	./.
chr11	96566364	LOH:chr11:96566364-106408293	N	<LOH>	.	.	IMPRECISE;SVTYPE=CNV;END=106408293;SVLEN=9841929	GT	./.
chr11	106408293	LOSS:chr11:106408293-106417827	N	<CNV:LOSS>	.	.	IMPRECISE;SVTYPE=CNV;END=106417827;CN=0;SVLEN=9534	GT	./.
chr11	106417827	LOH:chr11:106417827-135075284	N	<LOH>	.	.	IMPRECISE;SVTYPE=CNV;END=135075284;SVLEN=28657457	GT	./.
chr12	11873	GAIN:chr12:11873-100000	N	<CNV:GAIN>	.	.	IMPRECISE;SVTYPE=CNV;END=100000;CN=3;SVLEN=88127	GT	./.
chr12	100000	GAINLOH:chr12:100000-150000	N	<CNV:GAIN>,<LOH>	.	.	IMPRECISE;SVTYPE=CNV;END=150000;CN=3;SVLEN=50000	GT	./.
chr12	150000	GAIN:chr12:150000-200000	N	<CNV:GAIN>	.	.	IMPRECISE;SVTYPE=CNV;END=200000;CN=3;SVLEN=50000	GT	./.
chr12	200000	GAINLOH:chr12:200000-6900000	N	<CNV:GAIN>,<LOH>	.	.	IMPRECISE;SVTYPE=CNV;END=6900000;CN=3;SVLEN=6700000	GT	./.
chr12	6900000	GAINLOH:chr12:6900000-6950000	N	<CNV:GAIN>,<LOH>	.	.	IMPRECISE;SVTYPE=CNV;END=6950000;CN=4;SVLEN=50000	GT	./.
chr12	6950000	GAIN:chr12:6950000-7083650	N	<CNV:GAIN>	.	.	IMPRECISE;SVTYPE=CNV;END=7083650;CN=4;SVLEN=133650	GT	./.
chr12	7084650	GAIN:chr12:7084650-9250000	N	<CNV:GAIN>	.	.	IMPRECISE;SVTYPE=CNV;END=9250000;CN=6;SVLEN=2165350	GT	./.
chr12	9250000	GAIN:chr12:9250000-9550000	N	<CNV:GAIN>	.	.	IMPRECISE;SVTYPE=CNV;END=9550000;CN=4;SVLEN=300000	GT	./.
chr12	9550000	GAIN:chr12:9550000-11100000	N	<CNV:GAIN>	.	.	IMPRECISE;SVTYPE=CNV;END=11100000;CN=5;SVLEN=1550000	GT	./.
chr12	11100000	GAIN:chr12:11100000-11900000	N	<CNV:GAIN>	.	.	IMPRECISE;SVTYPE=CNV;END=11900000;CN=4;SVLEN=800000	GT	./.
chr12	11900000	GAIN:chr12:11900000-12150000	N	<CNV:GAIN>	.	.	IMPRECISE;SVTYPE=CNV;END=12150000;CN=6;SVLEN=250000	GT	./.
chr12	12150000	GAIN:chr12:12150000-13250000	N	<CNV:GAIN>	.	.	IMPRECISE;SVTYPE=CNV;END=13250000;CN=5;SVLEN=1100000	GT	./.
chr12	13250000	GAIN:chr12:13250000-17500000	N	<CNV:GAIN>	.	.	IMPRECISE;SVTYPE=CNV;END=17500000;CN=4;SVLEN=4250000	GT	./.
chr12	17500000	GAIN:chr12:17500000-22350000	N	<CNV:GAIN>	.	.	IMPRECISE;SVTYPE=CNV;END=22350000;CN=5;SVLEN=4850000	GT	./.
chr12	22350000	GAIN:chr12:22350000-23950000	N	<CNV:GAIN>	.	.	IMPRECISE;SVTYPE=CNV;END=23950000;CN=4;SVLEN=1600000	GT	./.
chr12	23950000	GAIN:chr12:23950000-26150000	N	<CNV:GAIN>	.	.	IMPRECISE;SVTYPE=CNV;END=26150000;CN=5;SVLEN=2200000	GT	./.
chr12	26150000	GAIN:chr12:26150000-26600000	N	<CNV:GAIN>	.	.	IMPRECISE;SVTYPE=CNV;END=26600000;CN=4;SVLEN=450000	GT	./.
chr12	26600000	GAIN:chr12:26600000-28250000	N	<CNV:GAIN>	.	.	IMPRECISE;SVTYPE=CNV;END=28250000;CN=3;SVLEN=1650000	GT	./.
chr12	28250000	GAIN:chr12:28250000-28300000	N	<CNV:GAIN>	.	.	IMPRECISE;SVTYPE=CNV;END=28300000;CN=5;SVLEN=50000	GT	./.
chr12	28300000	GAIN:chr12:28300000-28400000	N	<CNV:GAIN>	.	.	IMPRECISE;SVTYPE=CNV;END=28400000;CN=6;SVLEN=100000	GT	./.
chr12	28400000	GAIN:chr12:28400000-29542139	N	<CNV:GAIN>	.	.	IMPRECISE;SVTYPE=CNV;END=29542139;CN=4;SVLEN=1142139	GT	./.
chr12	29579774	GAIN:chr12:29579774-32160932	N	<CNV:GAIN>	.	.	IMPRECISE;SVTYPE=CNV;END=32160932;CN=3;SVLEN=2581158	GT	./.
chr12	32171451	GAIN:chr12:32171451-32200000	N	<CNV:GAIN>	.	.	IMPRECISE;SVTYPE=CNV;END=32200000;CN=3;SVLEN=28549	GT	./.
chr12	32200000	GAIN:chr12:32200000-34703735	N	<CNV:GAIN>	.	.	IMPRECISE;SVTYPE=CNV;END=34703735;CN=4;SVLEN=2503735	GT	./.
chr12	37463012	LOH:chr12:37463012-67246240	N	<LOH>	.	.	IMPRECISE;SVTYPE=CNV;END=67246240;SVLEN=29783228	GT	./.
chr12	67246240	LOSS:chr12:67246240-67269949	N	<CNV:LOSS>	.	.	IMPRECISE;SVTYPE=CNV;END=67269949;CN=0;SVLEN=23709	GT	./.
chr12	67269949	LOH:chr12:67269949-101583833	N	<LOH>	.	.	IMPRECISE;SVTYPE=CNV;END=101583833;SVLEN=34313884	GT	./.
chr12	101584092	LOH:chr12:101584092-132223362	N	<LOH>	.	.	IMPRECISE;SVTYPE=CNV;END=132223362;SVLEN=30639270	GT	./.
chr12	132224362	LOH:chr12:132224362-133260376	N	<LOH>	.	.	IMPRECISE;SVTYPE=CNV;END=133260376;SVLEN=1036014	GT	./.
chr13	18421446	GAIN:chr13:18421446-32300000	N	<CNV:GAIN>	.	.	IMPRECISE;SVTYPE=CNV;END=32300000;CN=3;SVLEN=13878554	GT	./.
chr13	32300000	GAIN:chr13:32300000-32350000	N	<CNV:GAIN>	.	.	IMPRECISE;SVTYPE=CNV;END=32350000;CN=4;SVLEN=50000	GT	./.
chr13	32350000	GAIN:chr13:32350000-36400000	N	<CNV:GAIN>	.	.	IMPRECISE;SVTYPE=CNV;END=36400000;CN=5;SVLEN=4050000	GT	./.
chr13	36400000	GAIN:chr13:36400000-49008983	N	<CNV:GAIN>	.	.	IMPRECISE;SVTYPE=CNV;END=49008983;CN=4;SVLEN=12608983	GT	./.
chr13	49008983	GAINLOH:chr13:49008983-49009059	N	<CNV:GAIN>,<LOH>	.	.	IMPRECISE;SVTYPE=CNV;END=49009059;CN=4;SVLEN=76	GT	./.
chr13	49009059	LOH:chr13:49009059-52686528	N	<LOH>	.	.	IMPRECISE;SVTYPE=CNV;END=52686528;SVLEN=3677469	GT	./.
chr13	52686528	LOSS:chr13:52686528-61000000	N	<CNV:LOSS>	.	.	IMPRECISE;SVTYPE=CNV;END=61000000;CN=0;SVLEN=8313472	GT	./.
chr13	61000000	LOH:chr13:61000000-61300000	N	<LOH>	.	.	IMPRECISE;SVTYPE=CNV;END=61300000;SVLEN=300000	GT	./.
chr13	61350000	LOH:chr13:61350000-61400000	N	<LOH>	.	.	IMPRECISE;SVTYPE=CNV;END=61400000;SVLEN=50000	GT	./.
chr13	61500000	LOH:chr13:61500000-61700000	N	<LOH>	.	.	IMPRECISE;SVTYPE=CNV;END=61700000;SVLEN=200000	GT	./.
chr13	61750000	LOH:chr13:61750000-61850000	N	<LOH>	.	.	IMPRECISE;SVTYPE=CNV;END=61850000;SVLEN=100000	GT	./.
chr13	62050000	LOH:chr13:62050000-62100000	N	<LOH>	.	.	IMPRECISE;SVTYPE=CNV;END=62100000;SVLEN=50000	GT	./.
chr13	62200000	LOH:chr13:62200000-62250000	N	<LOH>	.	.	IMPRECISE;SVTYPE=CNV;END=62250000;SVLEN=50000	GT	./.
chr13	62350000	LOH:chr13:62350000-62400000	N	<LOH>	.	.	IMPRECISE;SVTYPE=CNV;END=62400000;SVLEN=50000	GT	./.
chr13	62450000	LOH:chr13:62450000-62500000	N	<LOH>	.	.	IMPRECISE;SVTYPE=CNV;END=62500000;SVLEN=50000	GT	./.
chr13	62650000	LOH:chr13:62650000-86202979	N	<LOH>	.	.	IMPRECISE;SVTYPE=CNV;END=86202979;SVLEN=23552979	GT	./.
chr13	86252979	LOH:chr13:86252979-111703855	N	<LOH>	.	.	IMPRECISE;SVTYPE=CNV;END=111703855;SVLEN=25450876	GT	./.
chr13	111753855	LOH:chr13:111753855-111793441	N	<LOH>	.	.	IMPRECISE;SVTYPE=CNV;END=111793441;SVLEN=39586	GT	./.
chr13	111843441	LOH:chr13:111843441-113673020	N	<LOH>	.	.	IMPRECISE;SVTYPE=CNV;END=113673020;SVLEN=1829579	GT	./.
chr13	113723020	LOH:chr13:113723020-114344377	N	<LOH>	.	.	IMPRECISE;SVTYPE=CNV;END=114344377;SVLEN=621357	GT	./.
chr14	18224243	GAIN:chr14:18224243-18600000	N	<CNV:GAIN>	.	.	IMPRECISE;SVTYPE=CNV;END=18600000;CN=4;SVLEN=375757	GT	./.
chr14	18600000	GAIN:chr14:18600000-18700000	N	<CNV:GAIN>	.	.	IMPRECISE;SVTYPE=CNV;END=18700000;CN=5;SVLEN=100000	GT	./.
chr14	18700000	GAIN:chr14:18700000-18712644	N	<CNV:GAIN>	.	.	IMPRECISE;SVTYPE=CNV;END=18712644;CN=4;SVLEN=12644	GT	./.
chr14	18862644	GAIN:chr14:18862644-19511713	N	<CNV:GAIN>	.	.	IMPRECISE;SVTYPE=CNV;END=19511713;CN=4;SVLEN=649069	GT	./.
chr14	19611713	GAIN:chr14:19611713-19900000	N	<CNV:GAIN>	.	.	IMPRECISE;SVTYPE=CNV;END=19900000;CN=6;SVLEN=288287	GT	./.
chr14	19900000	GAIN:chr14:19900000-25950000	N	<CNV:GAIN>	.	.	IMPRECISE;SVTYPE=CNV;END=25950000;CN=4;SVLEN=6050000	GT	./.
chr14	25950000	GAIN:chr14:25950000-26000000	N	<CNV:GAIN>	.	.	IMPRECISE;SVTYPE=CNV;END=26000000;CN=5;SVLEN=50000	GT	./.
chr14	26000000	GAIN:chr14:26000000-28400000	N	<CNV:GAIN>	.	.	IMPRECISE;SVTYPE=CNV;END=28400000;CN=4;SVLEN=2400000	GT	./.
chr14	28400000	GAIN:chr14:28400000-28450000	N	<CNV:GAIN>	.	.	IMPRECISE;SVTYPE=CNV;END=28450000;CN=5;SVLEN=50000	GT	./.
chr14	28450000	GAIN:chr14:28450000-28950000	N	<CNV:GAIN>	.	.	IMPRECISE;SVTYPE=CNV;END=28950000;CN=4;SVLEN=500000	GT	./.
chr14	28950000	GAIN:chr14:28950000-29000000	N	<CNV:GAIN>	.	.	IMPRECISE;SVTYPE=CNV;END=29000000;CN=5;SVLEN=50000	GT	./.
chr14	29000000	GAIN:chr14:29000000-30400000	N	<CNV:GAIN>	.	.	IMPRECISE;SVTYPE=CNV;END=30400000;CN=4;SVLEN=1400000	GT	./.
chr14	30400000	GAIN:chr14:30400000-30450000	N	<CNV:GAIN>	.	.	IMPRECISE;SVTYPE=CNV;END=30450000;CN=5;SVLEN=50000	GT	./.
chr14	30450000	GAIN:chr14:30450000-31700000	N	<CNV:GAIN>	.	.	IMPRECISE;SVTYPE=CNV;END=31700000;CN=4;SVLEN=1250000	GT	./.
chr14	31700000	GAIN:chr14:31700000-31750000	N	<CNV:GAIN>	.	.	IMPRECISE;SVTYPE=CNV;END=31750000;CN=5;SVLEN=50000	GT	./.
chr14	31750000	GAIN:chr14:31750000-32600000	N	<CNV:GAIN>	.	.	IMPRECISE;SVTYPE=CNV;END=32600000;CN=4;SVLEN=850000	GT	./.
chr14	32600000	GAIN:chr14:32600000-32650000	N	<CNV:GAIN>	.	.	IMPRECISE;SVTYPE=CNV;END=32650000;CN=5;SVLEN=50000	GT	./.
chr14	32650000	GAIN:chr14:32650000-32700000	N	<CNV:GAIN>	.	.	IMPRECISE;SVTYPE=CNV;END=32700000;CN=4;SVLEN=50000	GT	./.
chr14	32700000	GAIN:chr14:32700000-32750000	N	<CNV:GAIN>	.	.	IMPRECISE;SVTYPE=CNV;END=32750000;CN=5;SVLEN=50000	GT	./.
chr14	32750000	GAIN:chr14:32750000-35650000	N	<CNV:GAIN>	.	.	IMPRECISE;SVTYPE=CNV;END=35650000;CN=4;SVLEN=2900000	GT	./.
chr14	35650000	GAIN:chr14:35650000-35700000	N	<CNV:GAIN>	.	.	IMPRECISE;SVTYPE=CNV;END=35700000;CN=5;SVLEN=50000	GT	./.
chr14	35700000	GAIN:chr14:35700000-36140901	N	<CNV:GAIN>	.	.	IMPRECISE;SVTYPE=CNV;END=36140901;CN=4;SVLEN=440901	GT	./.
chr14	36150000	LOH:chr14:36150000-45764972	N	<LOH>	.	.	IMPRECISE;SVTYPE=CNV;END=45764972;SVLEN=9614972	GT	./.
chr14	45764972	GAINLOH:chr14:45764972-45765292	N	<CNV:GAIN>,<LOH>	.	.	IMPRECISE;SVTYPE=CNV;END=45765292;CN=4;SVLEN=320	GT	./.
chr14	45765292	GAIN:chr14:45765292-60327129	N	<CNV:GAIN>	.	.	IMPRECISE;SVTYPE=CNV;END=60327129;CN=4;SVLEN=14561837	GT	./.
chr14	60327870	LOH:chr14:60327870-64950000	N	<LOH>	.	.	IMPRECISE;SVTYPE=CNV;END=64950000;SVLEN=4622130	GT	./.
chr14	64983912	GAIN:chr14:64983912-67900000	N	<CNV:GAIN>	.	.	IMPRECISE;SVTYPE=CNV;END=67900000;CN=4;SVLEN=2916088	GT	./.
chr14	67900000	GAIN:chr14:67900000-67950000	N	<CNV:GAIN>	.	.	IMPRECISE;SVTYPE=CNV;END=67950000;CN=5;SVLEN=50000	GT	./.
chr14	67950000	GAIN:chr14:67950000-68100000	N	<CNV:GAIN>	.	.	IMPRECISE;SVTYPE=CNV;END=68100000;CN=4;SVLEN=150000	GT	./.
chr14	68100000	GAIN:chr14:68100000-68200000	N	<CNV:GAIN>	.	.	IMPRECISE;SVTYPE=CNV;END=68200000;CN=5;SVLEN=100000	GT	./.
chr14	68200000	GAIN:chr14:68200000-68900000	N	<CNV:GAIN>	.	.	IMPRECISE;SVTYPE=CNV;END=68900000;CN=4;SVLEN=700000	GT	./.
chr14	68900000	GAIN:chr14:68900000-69000000	N	<CNV:GAIN>	.	.	IMPRECISE;SVTYPE=CNV;END=69000000;CN=5;SVLEN=100000	GT	./.
chr14	69000000	GAIN:chr14:69000000-69539684	N	<CNV:GAIN>	.	.	IMPRECISE;SVTYPE=CNV;END=69539684;CN=4;SVLEN=539684	GT	./.
chr14	69550000	LOH:chr14:69550000-74938291	N	<LOH>	.	.	IMPRECISE;SVTYPE=CNV;END=74938291;SVLEN=5388291	GT	./.
chr14	74938291	GAINLOH:chr14:74938291-74943473	N	<CNV:GAIN>,<LOH>	.	.	IMPRECISE;SVTYPE=CNV;END=74943473;CN=4;SVLEN=5182	GT	./.
chr14	74943473	GAIN:chr14:74943473-74970369	N	<CNV:GAIN>	.	.	IMPRECISE;SVTYPE=CNV;END=74970369;CN=4;SVLEN=26896	GT	./.
chr14	74970369	GAINLOH:chr14:74970369-75663961	N	<CNV:GAIN>,<LOH>	.	.	IMPRECISE;SVTYPE=CNV;END=75663961;CN=4;SVLEN=693592	GT	./.
chr14	75663961	GAIN:chr14:75663961-76288287	N	<CNV:GAIN>	.	.	IMPRECISE;SVTYPE=CNV;END=76288287;CN=4;SVLEN=624326	GT	./.
chr14	76288287	GAINLOH:chr14:76288287-81700000	N	<CNV:GAIN>,<LOH>	.	.	IMPRECISE;SVTYPE=CNV;END=81700000;CN=4;SVLEN=5411713	GT	./.
chr14	81700000	GAINLOH:chr14:81700000-81720021	N	<CNV:GAIN>,<LOH>	.	.	IMPRECISE;SVTYPE=CNV;END=81720021;CN=5;SVLEN=20021	GT	./.
chr14	81720021	GAIN:chr14:81720021-81720497	N	<CNV:GAIN>	.	.	IMPRECISE;SVTYPE=CNV;END=81720497;CN=5;SVLEN=476	GT	./.
chr14	81720497	GAINLOH:chr14:81720497-81722560	N	<CNV:GAIN>,<LOH>	.	.	IMPRECISE;SVTYPE=CNV;END=81722560;CN=5;SVLEN=2063	GT	./.
chr14	81722560	GAIN:chr14:81722560-81750000	N	<CNV:GAIN>	.	.	IMPRECISE;SVTYPE=CNV;END=81750000;CN=5;SVLEN=27440	GT	./.
chr14	81750000	GAIN:chr14:81750000-84200000	N	<CNV:GAIN>	.	.	IMPRECISE;SVTYPE=CNV;END=84200000;CN=6;SVLEN=2450000	GT	./.
chr14	84200000	GAIN:chr14:84200000-90950000	N	<CNV:GAIN>	.	.	IMPRECISE;SVTYPE=CNV;END=90950000;CN=7;SVLEN=6750000	GT	./.
chr14	90950000	GAIN:chr14:90950000-94150000	N	<CNV:GAIN>	.	.	IMPRECISE;SVTYPE=CNV;END=94150000;CN=6;SVLEN=3200000	GT	./.
chr14	94150000	GAIN:chr14:94150000-96400000	N	<CNV:GAIN>	.	.	IMPRECISE;SVTYPE=CNV;END=96400000;CN=8;SVLEN=2250000	GT	./.
chr14	96400000	GAIN:chr14:96400000-97755031	N	<CNV:GAIN>	.	.	IMPRECISE;SVTYPE=CNV;END=97755031;CN=6;SVLEN=1355031	GT	./.
chr14	97755031	GAINLOH:chr14:97755031-99900000	N	<CNV:GAIN>,<LOH>	.	.	IMPRECISE;SVTYPE=CNV;END=99900000;CN=6;SVLEN=2144969	GT	./.
chr14	99900000	GAINLOH:chr14:99900000-101098668	N	<CNV:GAIN>,<LOH>	.	.	IMPRECISE;SVTYPE=CNV;END=101098668;CN=4;SVLEN=1198668	GT	./.
chr14	101098668	GAIN:chr14:101098668-101098669	N	<CNV:GAIN>	.	.	IMPRECISE;SVTYPE=CNV;END=101098669;CN=4;SVLEN=1	GT	./.
chr14	101098669	GAINLOH:chr14:101098669-104400000	N	<CNV:GAIN>,<LOH>	.	.	IMPRECISE;SVTYPE=CNV;END=104400000;CN=4;SVLEN=3301331	GT	./.
chr14	104400000	GAINLOH:chr14:104400000-105850000	N	<CNV:GAIN>,<LOH>	.	.	IMPRECISE;SVTYPE=CNV;END=105850000;CN=3;SVLEN=1450000	GT	./.
chr14	105850000	GAINLOH:chr14:105850000-105900000	N	<CNV:GAIN>,<LOH>	.	.	IMPRECISE;SVTYPE=CNV;END=105900000;CN=4;SVLEN=50000	GT	./.
chr14	105900000	GAIN:chr14:105900000-105950000	N	<CNV:GAIN>	.	.	IMPRECISE;SVTYPE=CNV;END=105950000;CN=87;SVLEN=50000	GT	./.
chr14	105950000	GAIN:chr14:105950000-106050000	N	<CNV:GAIN>	.	.	IMPRECISE;SVTYPE=CNV;END=106050000;CN=96;SVLEN=100000	GT	./.
chr14	106050000	GAIN:chr14:106050000-106100000	N	<CNV:GAIN>	.	.	IMPRECISE;SVTYPE=CNV;END=106100000;CN=35;SVLEN=50000	GT	./.
chr14	106100000	GAIN:chr14:106100000-106150000	N	<CNV:GAIN>	.	.	IMPRECISE;SVTYPE=CNV;END=106150000;CN=95;SVLEN=50000	GT	./.
chr14	106150000	GAIN:chr14:106150000-106200000	N	<CNV:GAIN>	.	.	IMPRECISE;SVTYPE=CNV;END=106200000;CN=88;SVLEN=50000	GT	./.
chr14	106200000	GAIN:chr14:106200000-106300000	N	<CNV:GAIN>	.	.	IMPRECISE;SVTYPE=CNV;END=106300000;CN=11;SVLEN=100000	GT	./.
chr14	106300000	GAIN:chr14:106300000-106350000	N	<CNV:GAIN>	.	.	IMPRECISE;SVTYPE=CNV;END=106350000;CN=4;SVLEN=50000	GT	./.
chr14	106350000	GAIN:chr14:106350000-106400000	N	<CNV:GAIN>	.	.	IMPRECISE;SVTYPE=CNV;END=106400000;CN=3;SVLEN=50000	GT	./.
chr14	106400000	GAINLOH:chr14:106400000-106419864	N	<CNV:GAIN>,<LOH>	.	.	IMPRECISE;SVTYPE=CNV;END=106419864;CN=3;SVLEN=19864	GT	./.
chr14	106419864	GAIN:chr14:106419864-106481016	N	<CNV:GAIN>	.	.	IMPRECISE;SVTYPE=CNV;END=106481016;CN=3;SVLEN=61152	GT	./.
chr14	106481016	GAINLOH:chr14:106481016-106717018	N	<CNV:GAIN>,<LOH>	.	.	IMPRECISE;SVTYPE=CNV;END=106717018;CN=3;SVLEN=236002	GT	./.
chr14	106717018	LOH:chr14:106717018-106750000	N	<LOH>	.	.	IMPRECISE;SVTYPE=CNV;END=106750000;SVLEN=32982	GT	./.
chr14	106750000	GAINLOH:chr14:106750000-106881166	N	<CNV:GAIN>,<LOH>	.	.	IMPRECISE;SVTYPE=CNV;END=106881166;CN=3;SVLEN=131166	GT	./.
chr14	106881166	GAIN:chr14:106881166-106883557	N	<CNV:GAIN>	.	.	IMPRECISE;SVTYPE=CNV;END=106883557;CN=3;SVLEN=2391	GT	./.
chr15	20095677	GAIN:chr15:20095677-20428270	N	<CNV:GAIN>	.	.	IMPRECISE;SVTYPE=CNV;END=20428270;CN=3;SVLEN=332593	GT	./.
chr15	20583248	GAIN:chr15:20583248-20673583	N	<CNV:GAIN>	.	.	IMPRECISE;SVTYPE=CNV;END=20673583;CN=3;SVLEN=90335	GT	./.
chr15	21000000	GAIN:chr15:21000000-21100000	N	<CNV:GAIN>	.	.	IMPRECISE;SVTYPE=CNV;END=21100000;CN=3;SVLEN=100000	GT	./.
chr15	21150000	GAIN:chr15:21150000-21193490	N	<CNV:GAIN>	.	.	IMPRECISE;SVTYPE=CNV;END=21193490;CN=3;SVLEN=43490	GT	./.
chr15	21242090	GAIN:chr15:21242090-21268965	N	<CNV:GAIN>	.	.	IMPRECISE;SVTYPE=CNV;END=21268965;CN=3;SVLEN=26875	GT	./.
chr15	22569998	LOH:chr15:22569998-23226874	N	<LOH>	.	.	IMPRECISE;SVTYPE=CNV;END=23226874;SVLEN=656876	GT	./.
chr15	23276874	LOH:chr15:23276874-34429787	N	<LOH>	.	.	IMPRECISE;SVTYPE=CNV;END=34429787;SVLEN=11152913	GT	./.
chr15	34429787	LOSS:chr15:34429787-34526798	N	<CNV:LOSS>	.	.	IMPRECISE;SVTYPE=CNV;END=34526798;CN=0;SVLEN=97011	GT	./.
chr15	34526798	LOH:chr15:34526798-55610723	N	<LOH>	.	.	IMPRECISE;SVTYPE=CNV;END=55610723;SVLEN=21083925	GT	./.
chr15	55610723	GAINLOH:chr15:55610723-55611368	N	<CNV:GAIN>,<LOH>	.	.	IMPRECISE;SVTYPE=CNV;END=55611368;CN=4;SVLEN=645	GT	./.
chr15	55611368	GAIN:chr15:55611368-55650000	N	<CNV:GAIN>	.	.	IMPRECISE;SVTYPE=CNV;END=55650000;CN=4;SVLEN=38632	GT	./.
chr15	55650000	GAIN:chr15:55650000-59450000	N	<CNV:GAIN>	.	.	IMPRECISE;SVTYPE=CNV;END=59450000;CN=5;SVLEN=3800000	GT	./.
chr15	59450000	GAIN:chr15:59450000-59500000	N	<CNV:GAIN>	.	.	IMPRECISE;SVTYPE=CNV;END=59500000;CN=4;SVLEN=50000	GT	./.
chr15	59500000	GAIN:chr15:59500000-68850000	N	<CNV:GAIN>	.	.	IMPRECISE;SVTYPE=CNV;END=68850000;CN=5;SVLEN=9350000	GT	./.
chr15	68850000	GAIN:chr15:68850000-71300000	N	<CNV:GAIN>	.	.	IMPRECISE;SVTYPE=CNV;END=71300000;CN=4;SVLEN=2450000	GT	./.
chr15	71300000	GAIN:chr15:71300000-71850000	N	<CNV:GAIN>	.	.	IMPRECISE;SVTYPE=CNV;END=71850000;CN=5;SVLEN=550000	GT	./.
chr15	71850000	GAIN:chr15:71850000-71900000	N	<CNV:GAIN>	.	.	IMPRECISE;SVTYPE=CNV;END=71900000;CN=5;SVLEN=50000	GT	./.
chr15	71900000	GAIN:chr15:71900000-77000000	N	<CNV:GAIN>	.	.	IMPRECISE;SVTYPE=CNV;END=77000000;CN=4;SVLEN=5100000	GT	./.
chr15	77000000	GAIN:chr15:77000000-77050000	N	<CNV:GAIN>	.	.	IMPRECISE;SVTYPE=CNV;END=77050000;CN=5;SVLEN=50000	GT	./.
chr15	77050000	GAIN:chr15:77050000-77650000	N	<CNV:GAIN>	.	.	IMPRECISE;SVTYPE=CNV;END=77650000;CN=4;SVLEN=600000	GT	./.
chr15	77650000	GAIN:chr15:77650000-82500000	N	<CNV:GAIN>	.	.	IMPRECISE;SVTYPE=CNV;END=82500000;CN=3;SVLEN=4850000	GT	./.
chr15	82500000	GAIN:chr15:82500000-84270066	N	<CNV:GAIN>	.	.	IMPRECISE;SVTYPE=CNV;END=84270066;CN=4;SVLEN=1770066	GT	./.
chr15	84320066	GAIN:chr15:84320066-87900000	N	<CNV:GAIN>	.	.	IMPRECISE;SVTYPE=CNV;END=87900000;CN=4;SVLEN=3579934	GT	./.
chr15	87900000	GAIN:chr15:87900000-90350000	N	<CNV:GAIN>	.	.	IMPRECISE;SVTYPE=CNV;END=90350000;CN=5;SVLEN=2450000	GT	./.
chr15	90350000	GAIN:chr15:90350000-91250000	N	<CNV:GAIN>	.	.	IMPRECISE;SVTYPE=CNV;END=91250000;CN=4;SVLEN=900000	GT	./.
chr15	91250000	GAIN:chr15:91250000-91400000	N	<CNV:GAIN>	.	.	IMPRECISE;SVTYPE=CNV;END=91400000;CN=5;SVLEN=150000	GT	./.
chr15	91400000	GAIN:chr15:91400000-93050000	N	<CNV:GAIN>	.	.	IMPRECISE;SVTYPE=CNV;END=93050000;CN=6;SVLEN=1650000	GT	./.
chr15	93050000	GAIN:chr15:93050000-93100000	N	<CNV:GAIN>	.	.	IMPRECISE;SVTYPE=CNV;END=93100000;CN=5;SVLEN=50000	GT	./.
chr15	93100000	GAIN:chr15:93100000-94750000	N	<CNV:GAIN>	.	.	IMPRECISE;SVTYPE=CNV;END=94750000;CN=6;SVLEN=1650000	GT	./.
chr15	94750000	GAIN:chr15:94750000-94800000	N	<CNV:GAIN>	.	.	IMPRECISE;SVTYPE=CNV;END=94800000;CN=5;SVLEN=50000	GT	./.
chr15	94800000	GAIN:chr15:94800000-99800000	N	<CNV:GAIN>	.	.	IMPRECISE;SVTYPE=CNV;END=99800000;CN=6;SVLEN=5000000	GT	./.
chr15	99800000	GAIN:chr15:99800000-101150000	N	<CNV:GAIN>	.	.	IMPRECISE;SVTYPE=CNV;END=101150000;CN=5;SVLEN=1350000	GT	./.
chr15	101150000	GAIN:chr15:101150000-101850000	N	<CNV:GAIN>	.	.	IMPRECISE;SVTYPE=CNV;END=101850000;CN=6;SVLEN=700000	GT	./.
chr15	101850000	GAIN:chr15:101850000-101980551	N	<CNV:GAIN>	.	.	IMPRECISE;SVTYPE=CNV;END=101980551;CN=5;SVLEN=130551	GT	./.
chr16	34047	GAIN:chr16:34047-10050000	N	<CNV:GAIN>	.	.	IMPRECISE;SVTYPE=CNV;END=10050000;CN=3;SVLEN=10015953	GT	./.
chr16	10050000	GAIN:chr16:10050000-10100000	N	<CNV:GAIN>	.	.	IMPRECISE;SVTYPE=CNV;END=10100000;CN=4;SVLEN=50000	GT	./.
chr16	10100000	GAIN:chr16:10100000-16600000	N	<CNV:GAIN>	.	.	IMPRECISE;SVTYPE=CNV;END=16600000;CN=5;SVLEN=6500000	GT	./.
chr16	16600000	GAIN:chr16:16600000-16750000	N	<CNV:GAIN>	.	.	IMPRECISE;SVTYPE=CNV;END=16750000;CN=6;SVLEN=150000	GT	./.
chr16	16750000	GAIN:chr16:16750000-18436486	N	<CNV:GAIN>	.	.	IMPRECISE;SVTYPE=CNV;END=18436486;CN=5;SVLEN=1686486	GT	./.
chr16	18486486	GAIN:chr16:18486486-19150000	N	<CNV:GAIN>	.	.	IMPRECISE;SVTYPE=CNV;END=19150000;CN=5;SVLEN=663514	GT	./.
chr16	19150000	GAIN:chr16:19150000-21500000	N	<CNV:GAIN>	.	.	IMPRECISE;SVTYPE=CNV;END=21500000;CN=6;SVLEN=2350000	GT	./.
chr16	21500000	GAIN:chr16:21500000-21600000	N	<CNV:GAIN>	.	.	IMPRECISE;SVTYPE=CNV;END=21600000;CN=5;SVLEN=100000	GT	./.
chr16	21600000	GAIN:chr16:21600000-21650000	N	<CNV:GAIN>	.	.	IMPRECISE;SVTYPE=CNV;END=21650000;CN=4;SVLEN=50000	GT	./.
chr16	21650000	GAIN:chr16:21650000-22550000	N	<CNV:GAIN>	.	.	IMPRECISE;SVTYPE=CNV;END=22550000;CN=6;SVLEN=900000	GT	./.
chr16	22550000	GAIN:chr16:22550000-22700000	N	<CNV:GAIN>	.	.	IMPRECISE;SVTYPE=CNV;END=22700000;CN=5;SVLEN=150000	GT	./.
chr16	22700000	GAIN:chr16:22700000-30750000	N	<CNV:GAIN>	.	.	IMPRECISE;SVTYPE=CNV;END=30750000;CN=4;SVLEN=8050000	GT	./.
chr16	30750000	GAIN:chr16:30750000-33100000	N	<CNV:GAIN>	.	.	IMPRECISE;SVTYPE=CNV;END=33100000;CN=5;SVLEN=2350000	GT	./.
chr16	33100000	GAIN:chr16:33100000-33214595	N	<CNV:GAIN>	.	.	IMPRECISE;SVTYPE=CNV;END=33214595;CN=4;SVLEN=114595	GT	./.
chr16	33264595	GAIN:chr16:33264595-33392411	N	<CNV:GAIN>	.	.	IMPRECISE;SVTYPE=CNV;END=33392411;CN=4;SVLEN=127816	GT	./.
chr16	33442411	GAIN:chr16:33442411-34289329	N	<CNV:GAIN>	.	.	IMPRECISE;SVTYPE=CNV;END=34289329;CN=4;SVLEN=846918	GT	./.
chr16	34339329	GAIN:chr16:34339329-34414951	N	<CNV:GAIN>	.	.	IMPRECISE;SVTYPE=CNV;END=34414951;CN=6;SVLEN=75622	GT	./.
chr16	34450000	GAIN:chr16:34450000-34504948	N	<CNV:GAIN>	.	.	IMPRECISE;SVTYPE=CNV;END=34504948;CN=6;SVLEN=54948	GT	./.
chr16	34571510	GAIN:chr16:34571510-34576805	N	<CNV:GAIN>	.	.	IMPRECISE;SVTYPE=CNV;END=34576805;CN=8;SVLEN=5295	GT	./.
chr16	34580965	GAIN:chr16:34580965-34584085	N	<CNV:GAIN>	.	.	IMPRECISE;SVTYPE=CNV;END=34584085;CN=8;SVLEN=3120	GT	./.
chr16	34584622	GAIN:chr16:34584622-35000000	N	<CNV:GAIN>	.	.	IMPRECISE;SVTYPE=CNV;END=35000000;CN=7;SVLEN=415378	GT	./.
chr16	35000000	GAIN:chr16:35000000-35250000	N	<CNV:GAIN>	.	.	IMPRECISE;SVTYPE=CNV;END=35250000;CN=6;SVLEN=250000	GT	./.
chr16	35250000	GAIN:chr16:35250000-35550000	N	<CNV:GAIN>	.	.	IMPRECISE;SVTYPE=CNV;END=35550000;CN=5;SVLEN=300000	GT	./.
chr16	35550000	GAIN:chr16:35550000-36259694	N	<CNV:GAIN>	.	.	IMPRECISE;SVTYPE=CNV;END=36259694;CN=6;SVLEN=709694	GT	./.
chr17	150000	GAIN:chr17:150000-173526	N	<CNV:GAIN>	.	.	IMPRECISE;SVTYPE=CNV;END=173526;CN=3;SVLEN=23526	GT	./.
chr17	173526	GAINLOH:chr17:173526-448188	N	<CNV:GAIN>,<LOH>	.	.	IMPRECISE;SVTYPE=CNV;END=448188;CN=3;SVLEN=274662	GT	./.
chr17	488987	GAINLOH:chr17:488987-490395	N	<CNV:GAIN>,<LOH>	.	.	IMPRECISE;SVTYPE=CNV;END=490395;CN=3;SVLEN=1408	GT	./.
chr17	491111	GAINLOH:chr17:491111-19024413	N	<CNV:GAIN>,<LOH>	.	.	IMPRECISE;SVTYPE=CNV;END=19024413;CN=3;SVLEN=18533302	GT	./.
chr17	19024413	LOH:chr17:19024413-21795850	N	<LOH>	.	.	IMPRECISE;SVTYPE=CNV;END=21795850;SVLEN=2771437	GT	./.
chr17	21814103	LOH:chr17:21814103-21860937	N	<LOH>	.	.	IMPRECISE;SVTYPE=CNV;END=21860937;SVLEN=46834	GT	./.
chr17	21860957	LOH:chr17:21860957-21976511	N	<LOH>	.	.	IMPRECISE;SVTYPE=CNV;END=21976511;SVLEN=115554	GT	./.
chr17	21983554	LOH:chr17:21983554-21984549	N	<LOH>	.	.	IMPRECISE;SVTYPE=CNV;END=21984549;SVLEN=995	GT	./.
chr17	21985100	LOH:chr17:21985100-21992061	N	<LOH>	.	.	IMPRECISE;SVTYPE=CNV;END=21992061;SVLEN=6961	GT	./.
chr17	22089410	LOH:chr17:22089410-22745170	N	<LOH>	.	.	IMPRECISE;SVTYPE=CNV;END=22745170;SVLEN=655760	GT	./.
chr17	26982284	LOH:chr17:26982284-67221520	N	<LOH>	.	.	IMPRECISE;SVTYPE=CNV;END=67221520;SVLEN=40239236	GT	./.
chr17	67222405	GAIN:chr17:67222405-67250000	N	<CNV:GAIN>	.	.	IMPRECISE;SVTYPE=CNV;END=67250000;CN=5;SVLEN=27595	GT	./.
chr17	67250000	GAINLOH:chr17:67250000-69650000	N	<CNV:GAIN>,<LOH>	.	.	IMPRECISE;SVTYPE=CNV;END=69650000;CN=5;SVLEN=2400000	GT	./.
chr17	69650000	GAINLOH:chr17:69650000-70950000	N	<CNV:GAIN>,<LOH>	.	.	IMPRECISE;SVTYPE=CNV;END=70950000;CN=6;SVLEN=1300000	GT	./.
chr17	70950000	GAINLOH:chr17:70950000-71000000	N	<CNV:GAIN>,<LOH>	.	.	IMPRECISE;SVTYPE=CNV;END=71000000;CN=5;SVLEN=50000	GT	./.
chr17	71000000	GAINLOH:chr17:71000000-71950000	N	<CNV:GAIN>,<LOH>	.	.	IMPRECISE;SVTYPE=CNV;END=71950000;CN=6;SVLEN=950000	GT	./.
chr17	71950000	GAINLOH:chr17:71950000-72000000	N	<CNV:GAIN>,<LOH>	.	.	IMPRECISE;SVTYPE=CNV;END=72000000;CN=5;SVLEN=50000	GT	./.
chr17	72000000	GAINLOH:chr17:72000000-72043252	N	<CNV:GAIN>,<LOH>	.	.	IMPRECISE;SVTYPE=CNV;END=72043252;CN=6;SVLEN=43252	GT	./.
chr17	72043252	GAIN:chr17:72043252-72052762	N	<CNV:GAIN>	.	.	IMPRECISE;SVTYPE=CNV;END=72052762;CN=6;SVLEN=9510	GT	./.
chr17	72052762	GAINLOH:chr17:72052762-72150000	N	<CNV:GAIN>,<LOH>	.	.	IMPRECISE;SVTYPE=CNV;END=72150000;CN=6;SVLEN=97238	GT	./.
chr17	72150000	GAINLOH:chr17:72150000-72700000	N	<CNV:GAIN>,<LOH>	.	.	IMPRECISE;SVTYPE=CNV;END=72700000;CN=5;SVLEN=550000	GT	./.
chr17	72700000	GAIN:chr17:72700000-72716141	N	<CNV:GAIN>	.	.	IMPRECISE;SVTYPE=CNV;END=72716141;CN=5;SVLEN=16141	GT	./.
chr17	72716141	GAINLOH:chr17:72716141-72716351	N	<CNV:GAIN>,<LOH>	.	.	IMPRECISE;SVTYPE=CNV;END=72716351;CN=5;SVLEN=210	GT	./.
chr17	72716351	GAIN:chr17:72716351-72716613	N	<CNV:GAIN>	.	.	IMPRECISE;SVTYPE=CNV;END=72716613;CN=5;SVLEN=262	GT	./.
chr17	72716613	GAINLOH:chr17:72716613-72850000	N	<CNV:GAIN>,<LOH>	.	.	IMPRECISE;SVTYPE=CNV;END=72850000;CN=5;SVLEN=133387	GT	./.
chr17	72850000	GAIN:chr17:72850000-72900000	N	<CNV:GAIN>	.	.	IMPRECISE;SVTYPE=CNV;END=72900000;CN=4;SVLEN=50000	GT	./.
chr17	72900000	GAINLOH:chr17:72900000-76200000	N	<CNV:GAIN>,<LOH>	.	.	IMPRECISE;SVTYPE=CNV;END=76200000;CN=4;SVLEN=3300000	GT	./.
chr17	76200000	GAIN:chr17:76200000-76223761	N	<CNV:GAIN>	.	.	IMPRECISE;SVTYPE=CNV;END=76223761;CN=4;SVLEN=23761	GT	./.
chr17	76223761	GAINLOH:chr17:76223761-79965557	N	<CNV:GAIN>,<LOH>	.	.	IMPRECISE;SVTYPE=CNV;END=79965557;CN=4;SVLEN=3741796	GT	./.
chr17	79965557	GAIN:chr17:79965557-80000000	N	<CNV:GAIN>	.	.	IMPRECISE;SVTYPE=CNV;END=80000000;CN=4;SVLEN=34443	GT	./.
chr17	80000000	GAIN:chr17:80000000-80543532	N	<CNV:GAIN>	.	.	IMPRECISE;SVTYPE=CNV;END=80543532;CN=5;SVLEN=543532	GT	./.
chr17	80543532	GAINLOH:chr17:80543532-81742542	N	<CNV:GAIN>,<LOH>	.	.	IMPRECISE;SVTYPE=CNV;END=81742542;CN=5;SVLEN=1199010	GT	./.
chr17	81792542	GAINLOH:chr17:81792542-81796281	N	<CNV:GAIN>,<LOH>	.	.	IMPRECISE;SVTYPE=CNV;END=81796281;CN=5;SVLEN=3739	GT	./.
chr17	81797727	GAINLOH:chr17:81797727-81798717	N	<CNV:GAIN>,<LOH>	.	.	IMPRECISE;SVTYPE=CNV;END=81798717;CN=5;SVLEN=990	GT	./.
chr17	81799133	GAINLOH:chr17:81799133-82600000	N	<CNV:GAIN>,<LOH>	.	.	IMPRECISE;SVTYPE=CNV;END=82600000;CN=5;SVLEN=800867	GT	./.
chr17	82600000	GAINLOH:chr17:82600000-82700000	N	<CNV:GAIN>,<LOH>	.	.	IMPRECISE;SVTYPE=CNV;END=82700000;CN=3;SVLEN=100000	GT	./.
chr17	82700000	GAIN:chr17:82700000-83237603	N	<CNV:GAIN>	.	.	IMPRECISE;SVTYPE=CNV;END=83237603;CN=3;SVLEN=537603	GT	./.
chr18	45446	LOH:chr18:45446-50000	N	<LOH>	.	.	IMPRECISE;SVTYPE=CNV;END=50000;SVLEN=4554	GT	./.
chr18	63467	LOH:chr18:63467-8803733	N	<LOH>	.	.	IMPRECISE;SVTYPE=CNV;END=8803733;SVLEN=8740266	GT	./.
chr18	8803733	LOSS:chr18:8803733-8817082	N	<CNV:LOSS>	.	.	IMPRECISE;SVTYPE=CNV;END=8817082;CN=0;SVLEN=13349	GT	./.
chr18	8817082	LOH:chr18:8817082-11457192	N	<LOH>	.	.	IMPRECISE;SVTYPE=CNV;END=11457192;SVLEN=2640110	GT	./.
chr18	11457192	GAINLOH:chr18:11457192-11458607	N	<CNV:GAIN>,<LOH>	.	.	IMPRECISE;SVTYPE=CNV;END=11458607;CN=6;SVLEN=1415	GT	./.
chr18	11458607	GAIN:chr18:11458607-11550000	N	<CNV:GAIN>	.	.	IMPRECISE;SVTYPE=CNV;END=11550000;CN=6;SVLEN=91393	GT	./.
chr18	11550000	GAIN:chr18:11550000-11600000	N	<CNV:GAIN>	.	.	IMPRECISE;SVTYPE=CNV;END=11600000;CN=5;SVLEN=50000	GT	./.
chr18	11600000	GAIN:chr18:11600000-15350000	N	<CNV:GAIN>	.	.	IMPRECISE;SVTYPE=CNV;END=15350000;CN=4;SVLEN=3750000	GT	./.
chr18	15350000	GAIN:chr18:15350000-15400000	N	<CNV:GAIN>	.	.	IMPRECISE;SVTYPE=CNV;END=15400000;CN=5;SVLEN=50000	GT	./.
chr18	15400000	GAIN:chr18:15400000-15410899	N	<CNV:GAIN>	.	.	IMPRECISE;SVTYPE=CNV;END=15410899;CN=4;SVLEN=10899	GT	./.
chr18	15460899	GAIN:chr18:15460899-15780377	N	<CNV:GAIN>	.	.	IMPRECISE;SVTYPE=CNV;END=15780377;CN=5;SVLEN=319478	GT	./.
chr18	15780477	GAIN:chr18:15780477-15788380	N	<CNV:GAIN>	.	.	IMPRECISE;SVTYPE=CNV;END=15788380;CN=5;SVLEN=7903	GT	./.
chr18	15791047	GAIN:chr18:15791047-15797755	N	<CNV:GAIN>	.	.	IMPRECISE;SVTYPE=CNV;END=15797755;CN=5;SVLEN=6708	GT	./.
chr18	15797855	GAIN:chr18:15797855-17400000	N	<CNV:GAIN>	.	.	IMPRECISE;SVTYPE=CNV;END=17400000;CN=5;SVLEN=1602145	GT	./.
chr18	17400000	GAIN:chr18:17400000-17800000	N	<CNV:GAIN>	.	.	IMPRECISE;SVTYPE=CNV;END=17800000;CN=4;SVLEN=400000	GT	./.
chr18	17800000	GAIN:chr18:17800000-18100000	N	<CNV:GAIN>	.	.	IMPRECISE;SVTYPE=CNV;END=18100000;CN=5;SVLEN=300000	GT	./.
chr18	18100000	GAIN:chr18:18100000-18400000	N	<CNV:GAIN>	.	.	IMPRECISE;SVTYPE=CNV;END=18400000;CN=4;SVLEN=300000	GT	./.
chr18	18400000	GAIN:chr18:18400000-18700000	N	<CNV:GAIN>	.	.	IMPRECISE;SVTYPE=CNV;END=18700000;CN=5;SVLEN=300000	GT	./.
chr18	18700000	GAIN:chr18:18700000-18950000	N	<CNV:GAIN>	.	.	IMPRECISE;SVTYPE=CNV;END=18950000;CN=4;SVLEN=250000	GT	./.
chr18	18950000	GAIN:chr18:18950000-19450000	N	<CNV:GAIN>	.	.	IMPRECISE;SVTYPE=CNV;END=19450000;CN=5;SVLEN=500000	GT	./.
chr18	19450000	GAIN:chr18:19450000-19800000	N	<CNV:GAIN>	.	.	IMPRECISE;SVTYPE=CNV;END=19800000;CN=4;SVLEN=350000	GT	./.
chr18	19800000	GAIN:chr18:19800000-20561439	N	<CNV:GAIN>	.	.	IMPRECISE;SVTYPE=CNV;END=20561439;CN=5;SVLEN=761439	GT	./.
chr18	20561539	GAIN:chr18:20561539-20564714	N	<CNV:GAIN>	.	.	IMPRECISE;SVTYPE=CNV;END=20564714;CN=5;SVLEN=3175	GT	./.
chr18	20571466	GAIN:chr18:20571466-20582635	N	<CNV:GAIN>	.	.	IMPRECISE;SVTYPE=CNV;END=20582635;CN=5;SVLEN=11169	GT	./.
chr18	20582735	GAIN:chr18:20582735-20603147	N	<CNV:GAIN>	.	.	IMPRECISE;SVTYPE=CNV;END=20603147;CN=5;SVLEN=20412	GT	./.
chr18	20603247	GAIN:chr18:20603247-20696289	N	<CNV:GAIN>	.	.	IMPRECISE;SVTYPE=CNV;END=20696289;CN=5;SVLEN=93042	GT	./.
chr18	20696389	GAIN:chr18:20696389-20736025	N	<CNV:GAIN>	.	.	IMPRECISE;SVTYPE=CNV;END=20736025;CN=5;SVLEN=39636	GT	./.
chr18	20736125	GAIN:chr18:20736125-20813083	N	<CNV:GAIN>	.	.	IMPRECISE;SVTYPE=CNV;END=20813083;CN=5;SVLEN=76958	GT	./.
chr18	20813183	GAIN:chr18:20813183-20830724	N	<CNV:GAIN>	.	.	IMPRECISE;SVTYPE=CNV;END=20830724;CN=5;SVLEN=17541	GT	./.
chr18	20831341	GAIN:chr18:20831341-20835547	N	<CNV:GAIN>	.	.	IMPRECISE;SVTYPE=CNV;END=20835547;CN=5;SVLEN=4206	GT	./.
chr18	20835592	GAIN:chr18:20835592-20839697	N	<CNV:GAIN>	.	.	IMPRECISE;SVTYPE=CNV;END=20839697;CN=5;SVLEN=4105	GT	./.
chr18	20839797	GAIN:chr18:20839797-20850000	N	<CNV:GAIN>	.	.	IMPRECISE;SVTYPE=CNV;END=20850000;CN=5;SVLEN=10203	GT	./.
chr18	20911206	GAIN:chr18:20911206-26100000	N	<CNV:GAIN>	.	.	IMPRECISE;SVTYPE=CNV;END=26100000;CN=5;SVLEN=5188794	GT	./.
chr18	26100000	GAIN:chr18:26100000-46969912	N	<CNV:GAIN>	.	.	IMPRECISE;SVTYPE=CNV;END=46969912;CN=4;SVLEN=20869912	GT	./.
chr18	47019912	GAIN:chr18:47019912-48900000	N	<CNV:GAIN>	.	.	IMPRECISE;SVTYPE=CNV;END=48900000;CN=4;SVLEN=1880088	GT	./.
chr18	48900000	GAIN:chr18:48900000-48950000	N	<CNV:GAIN>	.	.	IMPRECISE;SVTYPE=CNV;END=48950000;CN=5;SVLEN=50000	GT	./.
chr18	48950000	GAIN:chr18:48950000-53600000	N	<CNV:GAIN>	.	.	IMPRECISE;SVTYPE=CNV;END=53600000;CN=4;SVLEN=4650000	GT	./.
chr18	53600000	GAIN:chr18:53600000-54536574	N	<CNV:GAIN>	.	.	IMPRECISE;SVTYPE=CNV;END=54536574;CN=6;SVLEN=936574	GT	./.
chr18	54537528	GAIN:chr18:54537528-57600000	N	<CNV:GAIN>	.	.	IMPRECISE;SVTYPE=CNV;END=57600000;CN=6;SVLEN=3062472	GT	./.
chr18	57600000	GAIN:chr18:57600000-57746012	N	<CNV:GAIN>	.	.	IMPRECISE;SVTYPE=CNV;END=57746012;CN=5;SVLEN=146012	GT	./.
chr18	57746012	GAINLOH:chr18:57746012-57750000	N	<CNV:GAIN>,<LOH>	.	.	IMPRECISE;SVTYPE=CNV;END=57750000;CN=5;SVLEN=3988	GT	./.
chr18	57750000	GAINLOH:chr18:57750000-58627944	N	<CNV:GAIN>,<LOH>	.	.	IMPRECISE;SVTYPE=CNV;END=58627944;CN=3;SVLEN=877944	GT	./.
chr18	58627944	LOH:chr18:58627944-58733375	N	<LOH>	.	.	IMPRECISE;SVTYPE=CNV;END=58733375;SVLEN=105431	GT	./.
chr18	58733412	LOSS:chr18:58733412-79083993	N	<CNV:LOSS>	.	.	IMPRECISE;SVTYPE=CNV;END=79083993;CN=1;SVLEN=20350581	GT	./.
chr18	79323770	LOSS:chr18:79323770-80256374	N	<CNV:LOSS>	.	.	IMPRECISE;SVTYPE=CNV;END=80256374;CN=1;SVLEN=932604	GT	./.
chr18	80256374	LOH:chr18:80256374-80259181	N	<LOH>	.	.	IMPRECISE;SVTYPE=CNV;END=80259181;SVLEN=2807	GT	./.
chr19	235024	LOH:chr19:235024-250000	N	<LOH>	.	.	IMPRECISE;SVTYPE=CNV;END=250000;SVLEN=14976	GT	./.
chr19	253585	LOH:chr19:253585-11983165	N	<LOH>	.	.	IMPRECISE;SVTYPE=CNV;END=11983165;SVLEN=11729580	GT	./.
chr19	11983165	GAINLOH:chr19:11983165-11983528	N	<CNV:GAIN>,<LOH>	.	.	IMPRECISE;SVTYPE=CNV;END=11983528;CN=4;SVLEN=363	GT	./.
chr19	11983528	GAIN:chr19:11983528-16958085	N	<CNV:GAIN>	.	.	IMPRECISE;SVTYPE=CNV;END=16958085;CN=4;SVLEN=4974557	GT	./.
chr19	17000000	LOH:chr19:17000000-17350000	N	<LOH>	.	.	IMPRECISE;SVTYPE=CNV;END=17350000;SVLEN=350000	GT	./.
chr19	17385173	GAIN:chr19:17385173-24350000	N	<CNV:GAIN>	.	.	IMPRECISE;SVTYPE=CNV;END=24350000;CN=4;SVLEN=6964827	GT	./.
chr19	24350000	GAIN:chr19:24350000-24448980	N	<CNV:GAIN>	.	.	IMPRECISE;SVTYPE=CNV;END=24448980;CN=5;SVLEN=98980	GT	./.
chr19	24498980	GAIN:chr19:24498980-24552652	N	<CNV:GAIN>	.	.	IMPRECISE;SVTYPE=CNV;END=24552652;CN=5;SVLEN=53672	GT	./.
chr19	24552752	GAIN:chr19:24552752-24850000	N	<CNV:GAIN>	.	.	IMPRECISE;SVTYPE=CNV;END=24850000;CN=5;SVLEN=297248	GT	./.
chr19	24850000	GAIN:chr19:24850000-24891256	N	<CNV:GAIN>	.	.	IMPRECISE;SVTYPE=CNV;END=24891256;CN=4;SVLEN=41256	GT	./.
chr19	24891356	GAIN:chr19:24891356-24895790	N	<CNV:GAIN>	.	.	IMPRECISE;SVTYPE=CNV;END=24895790;CN=4;SVLEN=4434	GT	./.
chr19	24895890	GAIN:chr19:24895890-24898313	N	<CNV:GAIN>	.	.	IMPRECISE;SVTYPE=CNV;END=24898313;CN=4;SVLEN=2423	GT	./.
chr19	24904771	GAIN:chr19:24904771-24908589	N	<CNV:GAIN>	.	.	IMPRECISE;SVTYPE=CNV;END=24908589;CN=4;SVLEN=3818	GT	./.
chr19	24908689	GAIN:chr19:24908689-24950000	N	<CNV:GAIN>	.	.	IMPRECISE;SVTYPE=CNV;END=24950000;CN=4;SVLEN=41311	GT	./.
chr19	27240874	GAIN:chr19:27240874-33850000	N	<CNV:GAIN>	.	.	IMPRECISE;SVTYPE=CNV;END=33850000;CN=5;SVLEN=6609126	GT	./.
chr19	33850000	GAIN:chr19:33850000-38632283	N	<CNV:GAIN>	.	.	IMPRECISE;SVTYPE=CNV;END=38632283;CN=4;SVLEN=4782283	GT	./.
chr19	38633322	LOH:chr19:38633322-49404256	N	<LOH>	.	.	IMPRECISE;SVTYPE=CNV;END=49404256;SVLEN=10770934	GT	./.
chr19	49404257	LOH:chr19:49404257-49404433	N	<LOH>	.	.	IMPRECISE;SVTYPE=CNV;END=49404433;SVLEN=176	GT	./.
chr19	49404433	GAINLOH:chr19:49404433-54550000	N	<CNV:GAIN>,<LOH>	.	.	IMPRECISE;SVTYPE=CNV;END=54550000;CN=3;SVLEN=5145567	GT	./.
chr19	54550000	GAINLOH:chr19:54550000-54650000	N	<CNV:GAIN>,<LOH>	.	.	IMPRECISE;SVTYPE=CNV;END=54650000;CN=4;SVLEN=100000	GT	./.
chr19	54650000	GAINLOH:chr19:54650000-55200000	N	<CNV:GAIN>,<LOH>	.	.	IMPRECISE;SVTYPE=CNV;END=55200000;CN=3;SVLEN=550000	GT	./.
chr19	55200000	GAINLOH:chr19:55200000-57150000	N	<CNV:GAIN>,<LOH>	.	.	IMPRECISE;SVTYPE=CNV;END=57150000;CN=4;SVLEN=1950000	GT	./.
chr19	57150000	GAINLOH:chr19:57150000-58586423	N	<CNV:GAIN>,<LOH>	.	.	IMPRECISE;SVTYPE=CNV;END=58586423;CN=3;SVLEN=1436423	GT	./.
chr19	58586423	GAIN:chr19:58586423-58606612	N	<CNV:GAIN>	.	.	IMPRECISE;SVTYPE=CNV;END=58606612;CN=3;SVLEN=20189	GT	./.
chr2	10659	GAIN:chr2:10659-15265	N	<CNV:GAIN>	.	.	IMPRECISE;SVTYPE=CNV;END=15265;CN=3;SVLEN=4606	GT	./.
chr2	15265	GAINLOH:chr2:15265-1550000	N	<CNV:GAIN>,<LOH>	.	.	IMPRECISE;SVTYPE=CNV;END=1550000;CN=3;SVLEN=1534735	GT	./.
chr2	1550000	GAIN:chr2:1550000-1600000	N	<CNV:GAIN>	.	.	IMPRECISE;SVTYPE=CNV;END=1600000;CN=3;SVLEN=50000	GT	./.
chr2	1600000	GAINLOH:chr2:1600000-2850000	N	<CNV:GAIN>,<LOH>	.	.	IMPRECISE;SVTYPE=CNV;END=2850000;CN=3;SVLEN=1250000	GT	./.
chr2	2850000	GAIN:chr2:2850000-2900000	N	<CNV:GAIN>	.	.	IMPRECISE;SVTYPE=CNV;END=2900000;CN=3;SVLEN=50000	GT	./.
chr2	2900000	GAINLOH:chr2:2900000-10164645	N	<CNV:GAIN>,<LOH>	.	.	IMPRECISE;SVTYPE=CNV;END=10164645;CN=3;SVLEN=7264645	GT	./.
chr2	10164645	LOH:chr2:10164645-10174149	N	<LOH>	.	.	IMPRECISE;SVTYPE=CNV;END=10174149;SVLEN=9504	GT	./.
chr2	10174408	LOSS:chr2:10174408-10195854	N	<CNV:LOSS>	.	.	IMPRECISE;SVTYPE=CNV;END=10195854;CN=1;SVLEN=21446	GT	./.
chr2	10195854	LOH:chr2:10195854-16145119	N	<LOH>	.	.	IMPRECISE;SVTYPE=CNV;END=16145119;SVLEN=5949265	GT	./.
chr2	16146119	LOH:chr2:16146119-22100000	N	<LOH>	.	.	IMPRECISE;SVTYPE=CNV;END=22100000;SVLEN=5953881	GT	./.
chr2	22150000	LOH:chr2:22150000-25596186	N	<LOH>	.	.	IMPRECISE;SVTYPE=CNV;END=25596186;SVLEN=3446186	GT	./.
chr2	25596187	LOH:chr2:25596187-25596371	N	<LOH>	.	.	IMPRECISE;SVTYPE=CNV;END=25596371;SVLEN=184	GT	./.
chr2	25596668	LOH:chr2:25596668-25646763	N	<LOH>	.	.	IMPRECISE;SVTYPE=CNV;END=25646763;SVLEN=50095	GT	./.
chr2	25646763	GAINLOH:chr2:25646763-25650000	N	<CNV:GAIN>,<LOH>	.	.	IMPRECISE;SVTYPE=CNV;END=25650000;CN=3;SVLEN=3237	GT	./.
chr2	25650000	GAINLOH:chr2:25650000-25905905	N	<CNV:GAIN>,<LOH>	.	.	IMPRECISE;SVTYPE=CNV;END=25905905;CN=4;SVLEN=255905	GT	./.
chr2	25905905	GAINLOH:chr2:25905905-32004381	N	<CNV:GAIN>,<LOH>	.	.	IMPRECISE;SVTYPE=CNV;END=32004381;CN=3;SVLEN=6098476	GT	./.
chr2	32004381	LOH:chr2:32004381-32400000	N	<LOH>	.	.	IMPRECISE;SVTYPE=CNV;END=32400000;SVLEN=395619	GT	./.
chr2	32403520	GAIN:chr2:32403520-32952057	N	<CNV:GAIN>	.	.	IMPRECISE;SVTYPE=CNV;END=32952057;CN=4;SVLEN=548537	GT	./.
chr2	32952057	GAINLOH:chr2:32952057-33106737	N	<CNV:GAIN>,<LOH>	.	.	IMPRECISE;SVTYPE=CNV;END=33106737;CN=4;SVLEN=154680	GT	./.
chr2	33106737	LOH:chr2:33106737-44944194	N	<LOH>	.	.	IMPRECISE;SVTYPE=CNV;END=44944194;SVLEN=11837457	GT	./.
chr2	44944194	GAINLOH:chr2:44944194-44944703	N	<CNV:GAIN>,<LOH>	.	.	IMPRECISE;SVTYPE=CNV;END=44944703;CN=4;SVLEN=509	GT	./.
chr2	44944703	GAIN:chr2:44944703-49590873	N	<CNV:GAIN>	.	.	IMPRECISE;SVTYPE=CNV;END=49590873;CN=4;SVLEN=4646170	GT	./.
chr2	49590873	GAIN:chr2:49590873-49592376	N	<CNV:GAIN>	.	.	IMPRECISE;SVTYPE=CNV;END=49592376;CN=4;SVLEN=1503	GT	./.
chr2	49592376	GAIN:chr2:49592376-49600000	N	<CNV:GAIN>	.	.	IMPRECISE;SVTYPE=CNV;END=49600000;CN=3;SVLEN=7624	GT	./.
chr2	49600000	GAIN:chr2:49600000-49650000	N	<CNV:GAIN>	.	.	IMPRECISE;SVTYPE=CNV;END=49650000;CN=4;SVLEN=50000	GT	./.
chr2	49650000	GAIN:chr2:49650000-50350000	N	<CNV:GAIN>	.	.	IMPRECISE;SVTYPE=CNV;END=50350000;CN=3;SVLEN=700000	GT	./.
chr2	50350000	GAIN:chr2:50350000-50400000	N	<CNV:GAIN>	.	.	IMPRECISE;SVTYPE=CNV;END=50400000;CN=4;SVLEN=50000	GT	./.
chr2	50400000	GAIN:chr2:50400000-51050000	N	<CNV:GAIN>	.	.	IMPRECISE;SVTYPE=CNV;END=51050000;CN=3;SVLEN=650000	GT	./.
chr2	51050000	GAIN:chr2:51050000-51250000	N	<CNV:GAIN>	.	.	IMPRECISE;SVTYPE=CNV;END=51250000;CN=4;SVLEN=200000	GT	./.
chr2	51250000	GAIN:chr2:51250000-51400000	N	<CNV:GAIN>	.	.	IMPRECISE;SVTYPE=CNV;END=51400000;CN=3;SVLEN=150000	GT	./.
chr2	51400000	GAIN:chr2:51400000-51450000	N	<CNV:GAIN>	.	.	IMPRECISE;SVTYPE=CNV;END=51450000;CN=4;SVLEN=50000	GT	./.
chr2	51450000	GAIN:chr2:51450000-51800000	N	<CNV:GAIN>	.	.	IMPRECISE;SVTYPE=CNV;END=51800000;CN=3;SVLEN=350000	GT	./.
chr2	51800000	GAIN:chr2:51800000-51850000	N	<CNV:GAIN>	.	.	IMPRECISE;SVTYPE=CNV;END=51850000;CN=4;SVLEN=50000	GT	./.
chr2	51850000	GAIN:chr2:51850000-51917130	N	<CNV:GAIN>	.	.	IMPRECISE;SVTYPE=CNV;END=51917130;CN=3;SVLEN=67130	GT	./.
chr2	51917130	GAIN:chr2:51917130-52000000	N	<CNV:GAIN>	.	.	IMPRECISE;SVTYPE=CNV;END=52000000;CN=4;SVLEN=82870	GT	./.
chr2	52000000	GAIN:chr2:52000000-52500000	N	<CNV:GAIN>	.	.	IMPRECISE;SVTYPE=CNV;END=52500000;CN=3;SVLEN=500000	GT	./.
chr2	52500000	GAIN:chr2:52500000-52550000	N	<CNV:GAIN>	.	.	IMPRECISE;SVTYPE=CNV;END=52550000;CN=4;SVLEN=50000	GT	./.
chr2	52550000	GAIN:chr2:52550000-52700000	N	<CNV:GAIN>	.	.	IMPRECISE;SVTYPE=CNV;END=52700000;CN=3;SVLEN=150000	GT	./.
chr2	52700000	GAIN:chr2:52700000-52782966	N	<CNV:GAIN>	.	.	IMPRECISE;SVTYPE=CNV;END=52782966;CN=4;SVLEN=82966	GT	./.
chr2	52782966	GAIN:chr2:52782966-52783069	N	<CNV:GAIN>	.	.	IMPRECISE;SVTYPE=CNV;END=52783069;CN=3;SVLEN=103	GT	./.
chr2	52783069	GAIN:chr2:52783069-52850000	N	<CNV:GAIN>	.	.	IMPRECISE;SVTYPE=CNV;END=52850000;CN=4;SVLEN=66931	GT	./.
chr2	52850000	GAIN:chr2:52850000-53000000	N	<CNV:GAIN>	.	.	IMPRECISE;SVTYPE=CNV;END=53000000;CN=3;SVLEN=150000	GT	./.
chr2	53000000	GAIN:chr2:53000000-63599909	N	<CNV:GAIN>	.	.	IMPRECISE;SVTYPE=CNV;END=63599909;CN=4;SVLEN=10599909	GT	./.
chr2	63600820	LOH:chr2:63600820-84531924	N	<LOH>	.	.	IMPRECISE;SVTYPE=CNV;END=84531924;SVLEN=20931104	GT	./.
chr2	84531924	GAINLOH:chr2:84531924-84543458	N	<CNV:GAIN>,<LOH>	.	.	IMPRECISE;SVTYPE=CNV;END=84543458;CN=3;SVLEN=11534	GT	./.
chr2	84543458	GAIN:chr2:84543458-84543459	N	<CNV:GAIN>	.	.	IMPRECISE;SVTYPE=CNV;END=84543459;CN=3;SVLEN=1	GT	./.
chr2	84543459	GAINLOH:chr2:84543459-84543538	N	<CNV:GAIN>,<LOH>	.	.	IMPRECISE;SVTYPE=CNV;END=84543538;CN=4;SVLEN=79	GT	./.
chr2	84543538	GAIN:chr2:84543538-84881063	N	<CNV:GAIN>	.	.	IMPRECISE;SVTYPE=CNV;END=84881063;CN=4;SVLEN=337525	GT	./.
chr2	84881063	GAIN:chr2:84881063-84900000	N	<CNV:GAIN>	.	.	IMPRECISE;SVTYPE=CNV;END=84900000;CN=5;SVLEN=18937	GT	./.
chr2	84900000	GAIN:chr2:84900000-85132831	N	<CNV:GAIN>	.	.	IMPRECISE;SVTYPE=CNV;END=85132831;CN=6;SVLEN=232831	GT	./.
chr2	85132831	GAIN:chr2:85132831-85150000	N	<CNV:GAIN>	.	.	IMPRECISE;SVTYPE=CNV;END=85150000;CN=5;SVLEN=17169	GT	./.
chr2	85150000	GAIN:chr2:85150000-86200000	N	<CNV:GAIN>	.	.	IMPRECISE;SVTYPE=CNV;END=86200000;CN=4;SVLEN=1050000	GT	./.
chr2	86200000	GAIN:chr2:86200000-86250000	N	<CNV:GAIN>	.	.	IMPRECISE;SVTYPE=CNV;END=86250000;CN=5;SVLEN=50000	GT	./.
chr2	86250000	GAIN:chr2:86250000-86750000	N	<CNV:GAIN>	.	.	IMPRECISE;SVTYPE=CNV;END=86750000;CN=4;SVLEN=500000	GT	./.
chr2	86750000	GAIN:chr2:86750000-86800000	N	<CNV:GAIN>	.	.	IMPRECISE;SVTYPE=CNV;END=86800000;CN=5;SVLEN=50000	GT	./.
chr2	86800000	GAIN:chr2:86800000-86950000	N	<CNV:GAIN>	.	.	IMPRECISE;SVTYPE=CNV;END=86950000;CN=4;SVLEN=150000	GT	./.
chr2	86950000	GAIN:chr2:86950000-87000000	N	<CNV:GAIN>	.	.	IMPRECISE;SVTYPE=CNV;END=87000000;CN=5;SVLEN=50000	GT	./.
chr2	87000000	GAIN:chr2:87000000-88800000	N	<CNV:GAIN>	.	.	IMPRECISE;SVTYPE=CNV;END=88800000;CN=4;SVLEN=1800000	GT	./.
chr2	88800000	GAIN:chr2:88800000-88850000	N	<CNV:GAIN>	.	.	IMPRECISE;SVTYPE=CNV;END=88850000;CN=5;SVLEN=50000	GT	./.
chr2	88850000	GAIN:chr2:88850000-88880498	N	<CNV:GAIN>	.	.	IMPRECISE;SVTYPE=CNV;END=88880498;CN=7;SVLEN=30498	GT	./.
chr2	88880498	GAIN:chr2:88880498-88900000	N	<CNV:GAIN>	.	.	IMPRECISE;SVTYPE=CNV;END=88900000;CN=8;SVLEN=19502	GT	./.
chr2	88900000	GAIN:chr2:88900000-88950000	N	<CNV:GAIN>	.	.	IMPRECISE;SVTYPE=CNV;END=88950000;CN=10;SVLEN=50000	GT	./.
chr2	88950000	GAIN:chr2:88950000-89000000	N	<CNV:GAIN>	.	.	IMPRECISE;SVTYPE=CNV;END=89000000;CN=8;SVLEN=50000	GT	./.
chr2	89000000	GAIN:chr2:89000000-89012265	N	<CNV:GAIN>	.	.	IMPRECISE;SVTYPE=CNV;END=89012265;CN=11;SVLEN=12265	GT	./.
chr2	89012265	GAIN:chr2:89012265-89031323	N	<CNV:GAIN>	.	.	IMPRECISE;SVTYPE=CNV;END=89031323;CN=12;SVLEN=19058	GT	./.
chr2	89031323	GAIN:chr2:89031323-89052702	N	<CNV:GAIN>	.	.	IMPRECISE;SVTYPE=CNV;END=89052702;CN=11;SVLEN=21379	GT	./.
chr2	89052702	GAIN:chr2:89052702-89055526	N	<CNV:GAIN>	.	.	IMPRECISE;SVTYPE=CNV;END=89055526;CN=10;SVLEN=2824	GT	./.
chr2	89055526	GAIN:chr2:89055526-89208527	N	<CNV:GAIN>	.	.	IMPRECISE;SVTYPE=CNV;END=89208527;CN=11;SVLEN=153001	GT	./.
chr2	89208527	GAIN:chr2:89208527-89210473	N	<CNV:GAIN>	.	.	IMPRECISE;SVTYPE=CNV;END=89210473;CN=10;SVLEN=1946	GT	./.
chr2	89210473	GAIN:chr2:89210473-89250000	N	<CNV:GAIN>	.	.	IMPRECISE;SVTYPE=CNV;END=89250000;CN=11;SVLEN=39527	GT	./.
chr2	89250000	GAIN:chr2:89250000-89300000	N	<CNV:GAIN>	.	.	IMPRECISE;SVTYPE=CNV;END=89300000;CN=5;SVLEN=50000	GT	./.
chr2	89300000	GAIN:chr2:89300000-89330679	N	<CNV:GAIN>	.	.	IMPRECISE;SVTYPE=CNV;END=89330679;CN=4;SVLEN=30679	GT	./.
chr2	89530679	GAIN:chr2:89530679-89685992	N	<CNV:GAIN>	.	.	IMPRECISE;SVTYPE=CNV;END=89685992;CN=5;SVLEN=155313	GT	./.
chr2	89753992	GAIN:chr2:89753992-89851643	N	<CNV:GAIN>	.	.	IMPRECISE;SVTYPE=CNV;END=89851643;CN=5;SVLEN=97651	GT	./.
chr2	89851643	GAIN:chr2:89851643-90400000	N	<CNV:GAIN>	.	.	IMPRECISE;SVTYPE=CNV;END=90400000;CN=4;SVLEN=548357	GT	./.
chr2	91402511	GAIN:chr2:91402511-92138145	N	<CNV:GAIN>	.	.	IMPRECISE;SVTYPE=CNV;END=92138145;CN=4;SVLEN=735634	GT	./.
chr2	92188145	GAIN:chr2:92188145-92400000	N	<CNV:GAIN>	.	.	IMPRECISE;SVTYPE=CNV;END=92400000;CN=4;SVLEN=211855	GT	./.
chr2	92400000	GAIN:chr2:92400000-92450000	N	<CNV:GAIN>	.	.	IMPRECISE;SVTYPE=CNV;END=92450000;CN=5;SVLEN=50000	GT	./.
chr2	92450000	GAIN:chr2:92450000-92500000	N	<CNV:GAIN>	.	.	IMPRECISE;SVTYPE=CNV;END=92500000;CN=4;SVLEN=50000	GT	./.
chr2	92500000	GAIN:chr2:92500000-92600000	N	<CNV:GAIN>	.	.	IMPRECISE;SVTYPE=CNV;END=92600000;CN=5;SVLEN=100000	GT	./.
chr2	92600000	GAIN:chr2:92600000-92850000	N	<CNV:GAIN>	.	.	IMPRECISE;SVTYPE=CNV;END=92850000;CN=4;SVLEN=250000	GT	./.
chr2	92850000	GAIN:chr2:92850000-93000000	N	<CNV:GAIN>	.	.	IMPRECISE;SVTYPE=CNV;END=93000000;CN=5;SVLEN=150000	GT	./.
chr2	93000000	GAIN:chr2:93000000-93200000	N	<CNV:GAIN>	.	.	IMPRECISE;SVTYPE=CNV;END=93200000;CN=4;SVLEN=200000	GT	./.
chr2	93200000	GAIN:chr2:93200000-93300000	N	<CNV:GAIN>	.	.	IMPRECISE;SVTYPE=CNV;END=93300000;CN=5;SVLEN=100000	GT	./.
chr2	93300000	GAIN:chr2:93300000-93400000	N	<CNV:GAIN>	.	.	IMPRECISE;SVTYPE=CNV;END=93400000;CN=4;SVLEN=100000	GT	./.
chr2	93400000	GAIN:chr2:93400000-93450000	N	<CNV:GAIN>	.	.	IMPRECISE;SVTYPE=CNV;END=93450000;CN=5;SVLEN=50000	GT	./.
chr2	93450000	GAIN:chr2:93450000-93550000	N	<CNV:GAIN>	.	.	IMPRECISE;SVTYPE=CNV;END=93550000;CN=4;SVLEN=100000	GT	./.
chr2	93550000	GAIN:chr2:93550000-93600000	N	<CNV:GAIN>	.	.	IMPRECISE;SVTYPE=CNV;END=93600000;CN=5;SVLEN=50000	GT	./.
chr2	93600000	GAIN:chr2:93600000-93700000	N	<CNV:GAIN>	.	.	IMPRECISE;SVTYPE=CNV;END=93700000;CN=4;SVLEN=100000	GT	./.
chr2	93700000	GAIN:chr2:93700000-93750000	N	<CNV:GAIN>	.	.	IMPRECISE;SVTYPE=CNV;END=93750000;CN=5;SVLEN=50000	GT	./.
chr2	93750000	GAIN:chr2:93750000-93850000	N	<CNV:GAIN>	.	.	IMPRECISE;SVTYPE=CNV;END=93850000;CN=4;SVLEN=100000	GT	./.
chr2	93850000	GAIN:chr2:93850000-93950000	N	<CNV:GAIN>	.	.	IMPRECISE;SVTYPE=CNV;END=93950000;CN=5;SVLEN=100000	GT	./.
chr2	93950000	GAIN:chr2:93950000-94090557	N	<CNV:GAIN>	.	.	IMPRECISE;SVTYPE=CNV;END=94090557;CN=4;SVLEN=140557	GT	./.
chr2	94140557	GAIN:chr2:94140557-94293015	N	<CNV:GAIN>	.	.	IMPRECISE;SVTYPE=CNV;END=94293015;CN=5;SVLEN=152458	GT	./.
chr2	94496015	GAIN:chr2:94496015-97439618	N	<CNV:GAIN>	.	.	IMPRECISE;SVTYPE=CNV;END=97439618;CN=4;SVLEN=2943603	GT	./.
chr2	97489618	GAIN:chr2:97489618-102025358	N	<CNV:GAIN>	.	.	IMPRECISE;SVTYPE=CNV;END=102025358;CN=4;SVLEN=4535740	GT	./.
chr2	102025358	GAIN:chr2:102025358-102055917	N	<CNV:GAIN>	.	.	IMPRECISE;SVTYPE=CNV;END=102055917;CN=3;SVLEN=30559	GT	./.
chr2	102461711	LOSS:chr2:102461711-113662860	N	<CNV:LOSS>	.	.	IMPRECISE;SVTYPE=CNV;END=113662860;CN=1;SVLEN=11201149	GT	./.
chr2	113662860	LOSS:chr2:113662860-114129906	N	<CNV:LOSS>	.	.	IMPRECISE;SVTYPE=CNV;END=114129906;CN=0.5;SVLEN=467046	GT	./.
chr2	114129906	LOSS:chr2:114129906-114130136	N	<CNV:LOSS>	.	.	IMPRECISE;SVTYPE=CNV;END=114130136;CN=1;SVLEN=230	GT	./.
chr2	114130136	LOSS:chr2:114130136-114130641	N	<CNV:LOSS>	.	.	IMPRECISE;SVTYPE=CNV;END=114130641;CN=0;SVLEN=505	GT	./.
chr2	114130641	LOSS:chr2:114130641-114130665	N	<CNV:LOSS>	.	.	IMPRECISE;SVTYPE=CNV;END=114130665;CN=0.5;SVLEN=24	GT	./.
chr2	114130665	LOSS:chr2:114130665-114131000	N	<CNV:LOSS>	.	.	IMPRECISE;SVTYPE=CNV;END=114131000;CN=1;SVLEN=335	GT	./.
chr2	114131000	LOH:chr2:114131000-114249684	N	<LOH>	.	.	IMPRECISE;SVTYPE=CNV;END=114249684;SVLEN=118684	GT	./.
chr2	114249684	GAINLOH:chr2:114249684-133235418	N	<CNV:GAIN>,<LOH>	.	.	IMPRECISE;SVTYPE=CNV;END=133235418;CN=3;SVLEN=18985734	GT	./.
chr2	133235418	LOH:chr2:133235418-134850000	N	<LOH>	.	.	IMPRECISE;SVTYPE=CNV;END=134850000;SVLEN=1614582	GT	./.
chr2	134900000	LOH:chr2:134900000-135050000	N	<LOH>	.	.	IMPRECISE;SVTYPE=CNV;END=135050000;SVLEN=150000	GT	./.
chr2	135100000	LOH:chr2:135100000-135200000	N	<LOH>	.	.	IMPRECISE;SVTYPE=CNV;END=135200000;SVLEN=100000	GT	./.
chr2	135250000	LOH:chr2:135250000-135300000	N	<LOH>	.	.	IMPRECISE;SVTYPE=CNV;END=135300000;SVLEN=50000	GT	./.
chr2	135450000	LOH:chr2:135450000-135500000	N	<LOH>	.	.	IMPRECISE;SVTYPE=CNV;END=135500000;SVLEN=50000	GT	./.
chr2	135650000	LOH:chr2:135650000-135750000	N	<LOH>	.	.	IMPRECISE;SVTYPE=CNV;END=135750000;SVLEN=100000	GT	./.
chr2	135900000	LOH:chr2:135900000-135950000	N	<LOH>	.	.	IMPRECISE;SVTYPE=CNV;END=135950000;SVLEN=50000	GT	./.
chr2	136050000	LOH:chr2:136050000-138346905	N	<LOH>	.	.	IMPRECISE;SVTYPE=CNV;END=138346905;SVLEN=2296905	GT	./.
chr2	138346905	GAINLOH:chr2:138346905-144000000	N	<CNV:GAIN>,<LOH>	.	.	IMPRECISE;SVTYPE=CNV;END=144000000;CN=3;SVLEN=5653095	GT	./.
chr2	144000000	GAIN:chr2:144000000-144050000	N	<CNV:GAIN>	.	.	IMPRECISE;SVTYPE=CNV;END=144050000;CN=3;SVLEN=50000	GT	./.
chr2	144050000	GAINLOH:chr2:144050000-159970357	N	<CNV:GAIN>,<LOH>	.	.	IMPRECISE;SVTYPE=CNV;END=159970357;CN=3;SVLEN=15920357	GT	./.
chr2	159970357	GAIN:chr2:159970357-159970358	N	<CNV:GAIN>	.	.	IMPRECISE;SVTYPE=CNV;END=159970358;CN=3;SVLEN=1	GT	./.
chr2	159970358	GAINLOH:chr2:159970358-159970473	N	<CNV:GAIN>,<LOH>	.	.	IMPRECISE;SVTYPE=CNV;END=159970473;CN=3;SVLEN=115	GT	./.
chr2	159970473	GAIN:chr2:159970473-159970868	N	<CNV:GAIN>	.	.	IMPRECISE;SVTYPE=CNV;END=159970868;CN=4;SVLEN=395	GT	./.
chr2	159970868	GAINLOH:chr2:159970868-159970963	N	<CNV:GAIN>,<LOH>	.	.	IMPRECISE;SVTYPE=CNV;END=159970963;CN=4;SVLEN=95	GT	./.
chr2	159970963	GAIN:chr2:159970963-160000000	N	<CNV:GAIN>	.	.	IMPRECISE;SVTYPE=CNV;END=160000000;CN=4;SVLEN=29037	GT	./.
chr2	160000000	GAINLOH:chr2:160000000-160100000	N	<CNV:GAIN>,<LOH>	.	.	IMPRECISE;SVTYPE=CNV;END=160100000;CN=4;SVLEN=100000	GT	./.
chr2	160100000	GAIN:chr2:160100000-160150000	N	<CNV:GAIN>	.	.	IMPRECISE;SVTYPE=CNV;END=160150000;CN=4;SVLEN=50000	GT	./.
chr2	160150000	GAINLOH:chr2:160150000-160303190	N	<CNV:GAIN>,<LOH>	.	.	IMPRECISE;SVTYPE=CNV;END=160303190;CN=4;SVLEN=153190	GT	./.
chr2	160303190	GAIN:chr2:160303190-160303191	N	<CNV:GAIN>	.	.	IMPRECISE;SVTYPE=CNV;END=160303191;CN=3;SVLEN=1	GT	./.
chr2	160303191	GAINLOH:chr2:160303191-161365933	N	<CNV:GAIN>,<LOH>	.	.	IMPRECISE;SVTYPE=CNV;END=161365933;CN=3;SVLEN=1062742	GT	./.
chr2	161365933	GAIN:chr2:161365933-161400000	N	<CNV:GAIN>	.	.	IMPRECISE;SVTYPE=CNV;END=161400000;CN=3;SVLEN=34067	GT	./.
chr2	161400000	GAINLOH:chr2:161400000-161450000	N	<CNV:GAIN>,<LOH>	.	.	IMPRECISE;SVTYPE=CNV;END=161450000;CN=3;SVLEN=50000	GT	./.
chr2	161450000	GAIN:chr2:161450000-161600000	N	<CNV:GAIN>	.	.	IMPRECISE;SVTYPE=CNV;END=161600000;CN=3;SVLEN=150000	GT	./.
chr2	161600000	GAINLOH:chr2:161600000-161700000	N	<CNV:GAIN>,<LOH>	.	.	IMPRECISE;SVTYPE=CNV;END=161700000;CN=3;SVLEN=100000	GT	./.
chr2	161700000	GAIN:chr2:161700000-161750000	N	<CNV:GAIN>	.	.	IMPRECISE;SVTYPE=CNV;END=161750000;CN=3;SVLEN=50000	GT	./.
chr2	161750000	GAINLOH:chr2:161750000-161850000	N	<CNV:GAIN>,<LOH>	.	.	IMPRECISE;SVTYPE=CNV;END=161850000;CN=3;SVLEN=100000	GT	./.
chr2	161850000	GAIN:chr2:161850000-161950000	N	<CNV:GAIN>	.	.	IMPRECISE;SVTYPE=CNV;END=161950000;CN=3;SVLEN=100000	GT	./.
chr2	161950000	GAINLOH:chr2:161950000-162000000	N	<CNV:GAIN>,<LOH>	.	.	IMPRECISE;SVTYPE=CNV;END=162000000;CN=3;SVLEN=50000	GT	./.
chr2	162000000	GAIN:chr2:162000000-162100000	N	<CNV:GAIN>	.	.	IMPRECISE;SVTYPE=CNV;END=162100000;CN=3;SVLEN=100000	GT	./.
chr2	162100000	GAINLOH:chr2:162100000-162400000	N	<CNV:GAIN>,<LOH>	.	.	IMPRECISE;SVTYPE=CNV;END=162400000;CN=3;SVLEN=300000	GT	./.
chr2	162400000	GAIN:chr2:162400000-162411971	N	<CNV:GAIN>	.	.	IMPRECISE;SVTYPE=CNV;END=162411971;CN=3;SVLEN=11971	GT	./.
chr2	162411971	GAIN:chr2:162411971-163704798	N	<CNV:GAIN>	.	.	IMPRECISE;SVTYPE=CNV;END=163704798;CN=4;SVLEN=1292827	GT	./.
chr2	163704798	GAIN:chr2:163704798-163732179	N	<CNV:GAIN>	.	.	IMPRECISE;SVTYPE=CNV;END=163732179;CN=5;SVLEN=27381	GT	./.
chr2	163732179	GAIN:chr2:163732179-191794754	N	<CNV:GAIN>	.	.	IMPRECISE;SVTYPE=CNV;END=191794754;CN=4;SVLEN=28062575	GT	./.
chr2	191800000	LOSS:chr2:191800000-192450000	N	<CNV:LOSS>	.	.	IMPRECISE;SVTYPE=CNV;END=192450000;CN=1;SVLEN=650000	GT	./.
chr2	192850000	LOSS:chr2:192850000-193250000	N	<CNV:LOSS>	.	.	IMPRECISE;SVTYPE=CNV;END=193250000;CN=1;SVLEN=400000	GT	./.
chr2	193300000	LOSS:chr2:193300000-194200000	N	<CNV:LOSS>	.	.	IMPRECISE;SVTYPE=CNV;END=194200000;CN=1;SVLEN=900000	GT	./.
chr2	194300000	LOSS:chr2:194300000-196835927	N	<CNV:LOSS>	.	.	IMPRECISE;SVTYPE=CNV;END=196835927;CN=1;SVLEN=2535927	GT	./.
chr2	222700000	GAIN:chr2:222700000-222734165	N	<CNV:GAIN>	.	.	IMPRECISE;SVTYPE=CNV;END=222734165;CN=3;SVLEN=34165	GT	./.
chr2	222734165	GAIN:chr2:222734165-222874718	N	<CNV:GAIN>	.	.	IMPRECISE;SVTYPE=CNV;END=222874718;CN=4;SVLEN=140553	GT	./.
chr2	222874718	GAIN:chr2:222874718-223085575	N	<CNV:GAIN>	.	.	IMPRECISE;SVTYPE=CNV;END=223085575;CN=3;SVLEN=210857	GT	./.
chr2	225200000	GAIN:chr2:225200000-225247823	N	<CNV:GAIN>	.	.	IMPRECISE;SVTYPE=CNV;END=225247823;CN=3;SVLEN=47823	GT	./.
chr2	225247823	GAIN:chr2:225247823-233868394	N	<CNV:GAIN>	.	.	IMPRECISE;SVTYPE=CNV;END=233868394;CN=4;SVLEN=8620571	GT	./.
chr2	233868394	GAIN:chr2:233868394-233868562	N	<CNV:GAIN>	.	.	IMPRECISE;SVTYPE=CNV;END=233868562;CN=3;SVLEN=168	GT	./.
chr2	233868562	GAIN:chr2:233868562-233874874	N	<CNV:GAIN>	.	.	IMPRECISE;SVTYPE=CNV;END=233874874;CN=4;SVLEN=6312	GT	./.
chr2	233874874	GAIN:chr2:233874874-233875200	N	<CNV:GAIN>	.	.	IMPRECISE;SVTYPE=CNV;END=233875200;CN=3;SVLEN=326	GT	./.
chr2	233875200	GAIN:chr2:233875200-234100000	N	<CNV:GAIN>	.	.	IMPRECISE;SVTYPE=CNV;END=234100000;CN=4;SVLEN=224800	GT	./.
chr2	234100000	GAIN:chr2:234100000-234150000	N	<CNV:GAIN>	.	.	IMPRECISE;SVTYPE=CNV;END=234150000;CN=5;SVLEN=50000	GT	./.
chr2	234150000	GAIN:chr2:234150000-237033716	N	<CNV:GAIN>	.	.	IMPRECISE;SVTYPE=CNV;END=237033716;CN=4;SVLEN=2883716	GT	./.
chr2	237033716	GAIN:chr2:237033716-237033889	N	<CNV:GAIN>	.	.	IMPRECISE;SVTYPE=CNV;END=237033889;CN=3;SVLEN=173	GT	./.
chr2	237033889	GAIN:chr2:237033889-237071212	N	<CNV:GAIN>	.	.	IMPRECISE;SVTYPE=CNV;END=237071212;CN=4;SVLEN=37323	GT	./.
chr2	237071212	GAIN:chr2:237071212-237071706	N	<CNV:GAIN>	.	.	IMPRECISE;SVTYPE=CNV;END=237071706;CN=3;SVLEN=494	GT	./.
chr2	237071706	GAIN:chr2:237071706-237086605	N	<CNV:GAIN>	.	.	IMPRECISE;SVTYPE=CNV;END=237086605;CN=4;SVLEN=14899	GT	./.
chr2	237086605	GAIN:chr2:237086605-237086944	N	<CNV:GAIN>	.	.	IMPRECISE;SVTYPE=CNV;END=237086944;CN=3;SVLEN=339	GT	./.
chr2	237086944	GAIN:chr2:237086944-237200000	N	<CNV:GAIN>	.	.	IMPRECISE;SVTYPE=CNV;END=237200000;CN=4;SVLEN=113056	GT	./.
chr2	237200000	GAIN:chr2:237200000-237205098	N	<CNV:GAIN>	.	.	IMPRECISE;SVTYPE=CNV;END=237205098;CN=3;SVLEN=5098	GT	./.
chr2	237205098	GAIN:chr2:237205098-237300000	N	<CNV:GAIN>	.	.	IMPRECISE;SVTYPE=CNV;END=237300000;CN=4;SVLEN=94902	GT	./.
chr2	237300000	GAIN:chr2:237300000-238903659	N	<CNV:GAIN>	.	.	IMPRECISE;SVTYPE=CNV;END=238903659;CN=3;SVLEN=1603659	GT	./.
chr2	238904047	GAIN:chr2:238904047-242107555	N	<CNV:GAIN>	.	.	IMPRECISE;SVTYPE=CNV;END=242107555;CN=3;SVLEN=3203508	GT	./.
chr20	79838	GAIN:chr20:79838-13600000	N	<CNV:GAIN>	.	.	IMPRECISE;SVTYPE=CNV;END=13600000;CN=3;SVLEN=13520162	GT	./.
chr20	13600000	GAIN:chr20:13600000-14550000	N	<CNV:GAIN>	.	.	IMPRECISE;SVTYPE=CNV;END=14550000;CN=4;SVLEN=950000	GT	./.
chr20	14550000	GAIN:chr20:14550000-26313349	N	<CNV:GAIN>	.	.	IMPRECISE;SVTYPE=CNV;END=26313349;CN=3;SVLEN=11763349	GT	./.
chr20	29300000	GAIN:chr20:29300000-29307456	N	<CNV:GAIN>	.	.	IMPRECISE;SVTYPE=CNV;END=29307456;CN=3;SVLEN=7456	GT	./.
chr20	29307476	GAIN:chr20:29307476-29315342	N	<CNV:GAIN>	.	.	IMPRECISE;SVTYPE=CNV;END=29315342;CN=3;SVLEN=7866	GT	./.
chr20	29315821	GAIN:chr20:29315821-29362154	N	<CNV:GAIN>	.	.	IMPRECISE;SVTYPE=CNV;END=29362154;CN=3;SVLEN=46333	GT	./.
chr20	29362183	GAIN:chr20:29362183-29412507	N	<CNV:GAIN>	.	.	IMPRECISE;SVTYPE=CNV;END=29412507;CN=3;SVLEN=50324	GT	./.
chr20	29413577	GAIN:chr20:29413577-29447838	N	<CNV:GAIN>	.	.	IMPRECISE;SVTYPE=CNV;END=29447838;CN=3;SVLEN=34261	GT	./.
chr20	29447883	GAIN:chr20:29447883-29452158	N	<CNV:GAIN>	.	.	IMPRECISE;SVTYPE=CNV;END=29452158;CN=3;SVLEN=4275	GT	./.
chr20	29452178	GAIN:chr20:29452178-29538733	N	<CNV:GAIN>	.	.	IMPRECISE;SVTYPE=CNV;END=29538733;CN=3;SVLEN=86555	GT	./.
chr20	29538783	GAIN:chr20:29538783-29540234	N	<CNV:GAIN>	.	.	IMPRECISE;SVTYPE=CNV;END=29540234;CN=3;SVLEN=1451	GT	./.
chr20	29540284	GAIN:chr20:29540284-29556103	N	<CNV:GAIN>	.	.	IMPRECISE;SVTYPE=CNV;END=29556103;CN=3;SVLEN=15819	GT	./.
chr20	29556141	GAIN:chr20:29556141-29562970	N	<CNV:GAIN>	.	.	IMPRECISE;SVTYPE=CNV;END=29562970;CN=3;SVLEN=6829	GT	./.
chr20	29563363	GAIN:chr20:29563363-29564411	N	<CNV:GAIN>	.	.	IMPRECISE;SVTYPE=CNV;END=29564411;CN=3;SVLEN=1048	GT	./.
chr20	29565353	GAIN:chr20:29565353-29592644	N	<CNV:GAIN>	.	.	IMPRECISE;SVTYPE=CNV;END=29592644;CN=3;SVLEN=27291	GT	./.
chr20	29592737	GAIN:chr20:29592737-29651590	N	<CNV:GAIN>	.	.	IMPRECISE;SVTYPE=CNV;END=29651590;CN=3;SVLEN=58853	GT	./.
chr20	29651610	GAIN:chr20:29651610-29697363	N	<CNV:GAIN>	.	.	IMPRECISE;SVTYPE=CNV;END=29697363;CN=3;SVLEN=45753	GT	./.
chr20	29697630	GAIN:chr20:29697630-29884750	N	<CNV:GAIN>	.	.	IMPRECISE;SVTYPE=CNV;END=29884750;CN=3;SVLEN=187120	GT	./.
chr20	29884850	GAIN:chr20:29884850-29917304	N	<CNV:GAIN>	.	.	IMPRECISE;SVTYPE=CNV;END=29917304;CN=3;SVLEN=32454	GT	./.
chr20	29917404	GAIN:chr20:29917404-30038348	N	<CNV:GAIN>	.	.	IMPRECISE;SVTYPE=CNV;END=30038348;CN=3;SVLEN=120944	GT	./.
chr20	30088348	GAIN:chr20:30088348-30425128	N	<CNV:GAIN>	.	.	IMPRECISE;SVTYPE=CNV;END=30425128;CN=3;SVLEN=336780	GT	./.
chr20	30456077	GAIN:chr20:30456077-30761898	N	<CNV:GAIN>	.	.	IMPRECISE;SVTYPE=CNV;END=30761898;CN=3;SVLEN=305821	GT	./.
chr20	30811898	GAIN:chr20:30811898-31001508	N	<CNV:GAIN>	.	.	IMPRECISE;SVTYPE=CNV;END=31001508;CN=3;SVLEN=189610	GT	./.
chr20	31051508	GAIN:chr20:31051508-31107036	N	<CNV:GAIN>	.	.	IMPRECISE;SVTYPE=CNV;END=31107036;CN=3;SVLEN=55528	GT	./.
chr20	31157036	GAIN:chr20:31157036-31159119	N	<CNV:GAIN>	.	.	IMPRECISE;SVTYPE=CNV;END=31159119;CN=3;SVLEN=2083	GT	./.
chr20	31161625	GAIN:chr20:31161625-33950000	N	<CNV:GAIN>	.	.	IMPRECISE;SVTYPE=CNV;END=33950000;CN=3;SVLEN=2788375	GT	./.
chr20	33950000	GAIN:chr20:33950000-34250000	N	<CNV:GAIN>	.	.	IMPRECISE;SVTYPE=CNV;END=34250000;CN=4;SVLEN=300000	GT	./.
chr20	34250000	GAIN:chr20:34250000-34300000	N	<CNV:GAIN>	.	.	IMPRECISE;SVTYPE=CNV;END=34300000;CN=5;SVLEN=50000	GT	./.
chr20	34300000	GAIN:chr20:34300000-36050000	N	<CNV:GAIN>	.	.	IMPRECISE;SVTYPE=CNV;END=36050000;CN=4;SVLEN=1750000	GT	./.
chr20	36050000	GAIN:chr20:36050000-36100000	N	<CNV:GAIN>	.	.	IMPRECISE;SVTYPE=CNV;END=36100000;CN=5;SVLEN=50000	GT	./.
chr20	36100000	GAIN:chr20:36100000-36200000	N	<CNV:GAIN>	.	.	IMPRECISE;SVTYPE=CNV;END=36200000;CN=4;SVLEN=100000	GT	./.
chr20	36200000	GAIN:chr20:36200000-36250000	N	<CNV:GAIN>	.	.	IMPRECISE;SVTYPE=CNV;END=36250000;CN=5;SVLEN=50000	GT	./.
chr20	36250000	GAIN:chr20:36250000-38800000	N	<CNV:GAIN>	.	.	IMPRECISE;SVTYPE=CNV;END=38800000;CN=4;SVLEN=2550000	GT	./.
chr20	38800000	GAIN:chr20:38800000-39450000	N	<CNV:GAIN>	.	.	IMPRECISE;SVTYPE=CNV;END=39450000;CN=5;SVLEN=650000	GT	./.
chr20	39450000	GAIN:chr20:39450000-64333095	N	<CNV:GAIN>	.	.	IMPRECISE;SVTYPE=CNV;END=64333095;CN=4;SVLEN=24883095	GT	./.
chr21	8522577	GAIN:chr21:8522577-8600000	N	<CNV:GAIN>	.	.	IMPRECISE;SVTYPE=CNV;END=8600000;CN=4;SVLEN=77423	GT	./.
chr21	8600000	GAIN:chr21:8600000-8706715	N	<CNV:GAIN>	.	.	IMPRECISE;SVTYPE=CNV;END=8706715;CN=4;SVLEN=106715	GT	./.
chr21	9350000	GAIN:chr21:9350000-9377143	N	<CNV:GAIN>	.	.	IMPRECISE;SVTYPE=CNV;END=9377143;CN=3;SVLEN=27143	GT	./.
chr21	9720429	GAIN:chr21:9720429-9796966	N	<CNV:GAIN>	.	.	IMPRECISE;SVTYPE=CNV;END=9796966;CN=3;SVLEN=76537	GT	./.
chr21	9850000	GAIN:chr21:9850000-9893416	N	<CNV:GAIN>	.	.	IMPRECISE;SVTYPE=CNV;END=9893416;CN=3;SVLEN=43416	GT	./.
chr21	36949289	LOSS:chr21:36949289-38900000	N	<CNV:LOSS>	.	.	IMPRECISE;SVTYPE=CNV;END=38900000;CN=1;SVLEN=1950711	GT	./.
chr21	43000000	GAIN:chr21:43000000-43032757	N	<CNV:GAIN>	.	.	IMPRECISE;SVTYPE=CNV;END=43032757;CN=3;SVLEN=32757	GT	./.
chr21	45710803	GAIN:chr21:45710803-46692721	N	<CNV:GAIN>	.	.	IMPRECISE;SVTYPE=CNV;END=46692721;CN=3;SVLEN=981918	GT	./.
chr22	10834643	GAIN:chr22:10834643-10874572	N	<CNV:GAIN>	.	.	IMPRECISE;SVTYPE=CNV;END=10874572;CN=6;SVLEN=39929	GT	./.
chr22	11212035	GAIN:chr22:11212035-11250000	N	<CNV:GAIN>	.	.	IMPRECISE;SVTYPE=CNV;END=11250000;CN=5;SVLEN=37965	GT	./.
chr22	12406546	GAIN:chr22:12406546-12438690	N	<CNV:GAIN>	.	.	IMPRECISE;SVTYPE=CNV;END=12438690;CN=6;SVLEN=32144	GT	./.
chr22	12600000	GAIN:chr22:12600000-12641730	N	<CNV:GAIN>	.	.	IMPRECISE;SVTYPE=CNV;END=12641730;CN=7;SVLEN=41730	GT	./.
chr22	12691730	GAIN:chr22:12691730-12707136	N	<CNV:GAIN>	.	.	IMPRECISE;SVTYPE=CNV;END=12707136;CN=7;SVLEN=15406	GT	./.
chr22	15528005	GAIN:chr22:15528005-15550000	N	<CNV:GAIN>	.	.	IMPRECISE;SVTYPE=CNV;END=15550000;CN=5;SVLEN=21995	GT	./.
chr22	15650000	GAIN:chr22:15650000-15750000	N	<CNV:GAIN>	.	.	IMPRECISE;SVTYPE=CNV;END=15750000;CN=5;SVLEN=100000	GT	./.
chr22	15750000	GAIN:chr22:15750000-15800000	N	<CNV:GAIN>	.	.	IMPRECISE;SVTYPE=CNV;END=15800000;CN=5;SVLEN=50000	GT	./.
chr22	15800000	GAIN:chr22:15800000-15850000	N	<CNV:GAIN>	.	.	IMPRECISE;SVTYPE=CNV;END=15850000;CN=4;SVLEN=50000	GT	./.
chr22	15850000	GAIN:chr22:15850000-15891472	N	<CNV:GAIN>	.	.	IMPRECISE;SVTYPE=CNV;END=15891472;CN=5;SVLEN=41472	GT	./.
chr22	16374376	LOH:chr22:16374376-18239129	N	<LOH>	.	.	IMPRECISE;SVTYPE=CNV;END=18239129;SVLEN=1864753	GT	./.
chr22	18339129	LOH:chr22:18339129-18433513	N	<LOH>	.	.	IMPRECISE;SVTYPE=CNV;END=18433513;SVLEN=94384	GT	./.
chr22	18483513	LOH:chr22:18483513-18659564	N	<LOH>	.	.	IMPRECISE;SVTYPE=CNV;END=18659564;SVLEN=176051	GT	./.
chr22	18709564	LOH:chr22:18709564-20400000	N	<LOH>	.	.	IMPRECISE;SVTYPE=CNV;END=20400000;SVLEN=1690436	GT	./.
chr22	20400000	GAINLOH:chr22:20400000-20596106	N	<CNV:GAIN>,<LOH>	.	.	IMPRECISE;SVTYPE=CNV;END=20596106;CN=3;SVLEN=196106	GT	./.
chr22	20596106	LOH:chr22:20596106-22006898	N	<LOH>	.	.	IMPRECISE;SVTYPE=CNV;END=22006898;SVLEN=1410792	GT	./.
chr22	22006898	GAINLOH:chr22:22006898-22303192	N	<CNV:GAIN>,<LOH>	.	.	IMPRECISE;SVTYPE=CNV;END=22303192;CN=3;SVLEN=296294	GT	./.
chr22	22303192	LOH:chr22:22303192-22303535	N	<LOH>	.	.	IMPRECISE;SVTYPE=CNV;END=22303535;SVLEN=343	GT	./.
chr22	22303535	GAINLOH:chr22:22303535-22550000	N	<CNV:GAIN>,<LOH>	.	.	IMPRECISE;SVTYPE=CNV;END=22550000;CN=3;SVLEN=246465	GT	./.
chr22	22550000	LOH:chr22:22550000-22650000	N	<LOH>	.	.	IMPRECISE;SVTYPE=CNV;END=22650000;SVLEN=100000	GT	./.
chr22	22650000	GAINLOH:chr22:22650000-22683357	N	<CNV:GAIN>,<LOH>	.	.	IMPRECISE;SVTYPE=CNV;END=22683357;CN=4;SVLEN=33357	GT	./.
chr22	22683357	GAIN:chr22:22683357-22700000	N	<CNV:GAIN>	.	.	IMPRECISE;SVTYPE=CNV;END=22700000;CN=4;SVLEN=16643	GT	./.
chr22	22700000	GAIN:chr22:22700000-22800000	N	<CNV:GAIN>	.	.	IMPRECISE;SVTYPE=CNV;END=22800000;CN=5;SVLEN=100000	GT	./.
chr22	22800000	GAIN:chr22:22800000-22900000	N	<CNV:GAIN>	.	.	IMPRECISE;SVTYPE=CNV;END=22900000;CN=7;SVLEN=100000	GT	./.
chr22	22900000	GAIN:chr22:22900000-23150000	N	<CNV:GAIN>	.	.	IMPRECISE;SVTYPE=CNV;END=23150000;CN=5;SVLEN=250000	GT	./.
chr22	23150000	GAIN:chr22:23150000-24100000	N	<CNV:GAIN>	.	.	IMPRECISE;SVTYPE=CNV;END=24100000;CN=6;SVLEN=950000	GT	./.
chr22	24100000	GAIN:chr22:24100000-24150000	N	<CNV:GAIN>	.	.	IMPRECISE;SVTYPE=CNV;END=24150000;CN=5;SVLEN=50000	GT	./.
chr22	24150000	GAIN:chr22:24150000-25500000	N	<CNV:GAIN>	.	.	IMPRECISE;SVTYPE=CNV;END=25500000;CN=6;SVLEN=1350000	GT	./.
chr22	25500000	GAIN:chr22:25500000-25550000	N	<CNV:GAIN>	.	.	IMPRECISE;SVTYPE=CNV;END=25550000;CN=5;SVLEN=50000	GT	./.
chr22	25550000	GAIN:chr22:25550000-28200000	N	<CNV:GAIN>	.	.	IMPRECISE;SVTYPE=CNV;END=28200000;CN=6;SVLEN=2650000	GT	./.
chr22	28200000	GAIN:chr22:28200000-36091499	N	<CNV:GAIN>	.	.	IMPRECISE;SVTYPE=CNV;END=36091499;CN=5;SVLEN=7891499	GT	./.
chr22	36100000	LOH:chr22:36100000-36400000	N	<LOH>	.	.	IMPRECISE;SVTYPE=CNV;END=36400000;SVLEN=300000	GT	./.
chr22	36419011	GAIN:chr22:36419011-36450000	N	<CNV:GAIN>	.	.	IMPRECISE;SVTYPE=CNV;END=36450000;CN=5;SVLEN=30989	GT	./.
chr22	36450000	GAIN:chr22:36450000-37700000	N	<CNV:GAIN>	.	.	IMPRECISE;SVTYPE=CNV;END=37700000;CN=6;SVLEN=1250000	GT	./.
chr22	37700000	GAINLOH:chr22:37700000-38050000	N	<CNV:GAIN>,<LOH>	.	.	IMPRECISE;SVTYPE=CNV;END=38050000;CN=4;SVLEN=350000	GT	./.
chr22	38050000	GAIN:chr22:38050000-38100000	N	<CNV:GAIN>	.	.	IMPRECISE;SVTYPE=CNV;END=38100000;CN=4;SVLEN=50000	GT	./.
chr22	38100000	GAINLOH:chr22:38100000-38200000	N	<CNV:GAIN>,<LOH>	.	.	IMPRECISE;SVTYPE=CNV;END=38200000;CN=4;SVLEN=100000	GT	./.
chr22	38200000	GAINLOH:chr22:38200000-39350000	N	<CNV:GAIN>,<LOH>	.	.	IMPRECISE;SVTYPE=CNV;END=39350000;CN=6;SVLEN=1150000	GT	./.
chr22	39350000	GAINLOH:chr22:39350000-41300000	N	<CNV:GAIN>,<LOH>	.	.	IMPRECISE;SVTYPE=CNV;END=41300000;CN=4;SVLEN=1950000	GT	./.
chr22	41300000	GAIN:chr22:41300000-41350000	N	<CNV:GAIN>	.	.	IMPRECISE;SVTYPE=CNV;END=41350000;CN=4;SVLEN=50000	GT	./.
chr22	41350000	GAINLOH:chr22:41350000-43100000	N	<CNV:GAIN>,<LOH>	.	.	IMPRECISE;SVTYPE=CNV;END=43100000;CN=4;SVLEN=1750000	GT	./.
chr22	43100000	GAINLOH:chr22:43100000-45750000	N	<CNV:GAIN>,<LOH>	.	.	IMPRECISE;SVTYPE=CNV;END=45750000;CN=6;SVLEN=2650000	GT	./.
chr22	45750000	GAIN:chr22:45750000-45800000	N	<CNV:GAIN>	.	.	IMPRECISE;SVTYPE=CNV;END=45800000;CN=4;SVLEN=50000	GT	./.
chr22	45800000	GAINLOH:chr22:45800000-46400000	N	<CNV:GAIN>,<LOH>	.	.	IMPRECISE;SVTYPE=CNV;END=46400000;CN=4;SVLEN=600000	GT	./.
chr22	46400000	GAINLOH:chr22:46400000-47093319	N	<CNV:GAIN>,<LOH>	.	.	IMPRECISE;SVTYPE=CNV;END=47093319;CN=5;SVLEN=693319	GT	./.
chr22	47093319	GAIN:chr22:47093319-47093320	N	<CNV:GAIN>	.	.	IMPRECISE;SVTYPE=CNV;END=47093320;CN=5;SVLEN=1	GT	./.
chr22	47093320	GAINLOH:chr22:47093320-49973865	N	<CNV:GAIN>,<LOH>	.	.	IMPRECISE;SVTYPE=CNV;END=49973865;CN=5;SVLEN=2880545	GT	./.
chr22	49975365	GAINLOH:chr22:49975365-50669336	N	<CNV:GAIN>,<LOH>	.	.	IMPRECISE;SVTYPE=CNV;END=50669336;CN=5;SVLEN=693971	GT	./.
chr22	50669336	GAIN:chr22:50669336-50750000	N	<CNV:GAIN>	.	.	IMPRECISE;SVTYPE=CNV;END=50750000;CN=5;SVLEN=80664	GT	./.
chr22	50750000	GAINLOH:chr22:50750000-50750125	N	<CNV:GAIN>,<LOH>	.	.	IMPRECISE;SVTYPE=CNV;END=50750125;CN=5;SVLEN=125	GT	./.
chr22	50750125	GAIN:chr22:50750125-50802958	N	<CNV:GAIN>	.	.	IMPRECISE;SVTYPE=CNV;END=50802958;CN=5;SVLEN=52833	GT	./.
chr3	18519	GAIN:chr3:18519-50000	N	<CNV:GAIN>	.	.	IMPRECISE;SVTYPE=CNV;END=50000;CN=3;SVLEN=31481	GT	./.
chr3	50000	GAINLOH:chr3:50000-38050000	N	<CNV:GAIN>,<LOH>	.	.	IMPRECISE;SVTYPE=CNV;END=38050000;CN=3;SVLEN=38000000	GT	./.
chr3	38050000	GAIN:chr3:38050000-38100000	N	<CNV:GAIN>	.	.	IMPRECISE;SVTYPE=CNV;END=38100000;CN=3;SVLEN=50000	GT	./.
chr3	38100000	GAINLOH:chr3:38100000-48050000	N	<CNV:GAIN>,<LOH>	.	.	IMPRECISE;SVTYPE=CNV;END=48050000;CN=3;SVLEN=9950000	GT	./.
chr3	48050000	GAIN:chr3:48050000-48052990	N	<CNV:GAIN>	.	.	IMPRECISE;SVTYPE=CNV;END=48052990;CN=3;SVLEN=2990	GT	./.
chr3	48052990	GAINLOH:chr3:48052990-48750000	N	<CNV:GAIN>,<LOH>	.	.	IMPRECISE;SVTYPE=CNV;END=48750000;CN=3;SVLEN=697010	GT	./.
chr3	48750000	GAIN:chr3:48750000-48800000	N	<CNV:GAIN>	.	.	IMPRECISE;SVTYPE=CNV;END=48800000;CN=3;SVLEN=50000	GT	./.
chr3	48800000	GAINLOH:chr3:48800000-49050000	N	<CNV:GAIN>,<LOH>	.	.	IMPRECISE;SVTYPE=CNV;END=49050000;CN=3;SVLEN=250000	GT	./.
chr3	49050000	GAIN:chr3:49050000-49100000	N	<CNV:GAIN>	.	.	IMPRECISE;SVTYPE=CNV;END=49100000;CN=3;SVLEN=50000	GT	./.
chr3	49100000	GAINLOH:chr3:49100000-49250000	N	<CNV:GAIN>,<LOH>	.	.	IMPRECISE;SVTYPE=CNV;END=49250000;CN=3;SVLEN=150000	GT	./.
chr3	49250000	GAIN:chr3:49250000-49300000	N	<CNV:GAIN>	.	.	IMPRECISE;SVTYPE=CNV;END=49300000;CN=3;SVLEN=50000	GT	./.
chr3	49300000	GAINLOH:chr3:49300000-49400000	N	<CNV:GAIN>,<LOH>	.	.	IMPRECISE;SVTYPE=CNV;END=49400000;CN=3;SVLEN=100000	GT	./.
chr3	49400000	GAIN:chr3:49400000-49450000	N	<CNV:GAIN>	.	.	IMPRECISE;SVTYPE=CNV;END=49450000;CN=3;SVLEN=50000	GT	./.
chr3	49450000	GAINLOH:chr3:49450000-49600000	N	<CNV:GAIN>,<LOH>	.	.	IMPRECISE;SVTYPE=CNV;END=49600000;CN=3;SVLEN=150000	GT	./.
chr3	49600000	GAIN:chr3:49600000-49650000	N	<CNV:GAIN>	.	.	IMPRECISE;SVTYPE=CNV;END=49650000;CN=3;SVLEN=50000	GT	./.
chr3	49650000	GAINLOH:chr3:49650000-49700000	N	<CNV:GAIN>,<LOH>	.	.	IMPRECISE;SVTYPE=CNV;END=49700000;CN=3;SVLEN=50000	GT	./.
chr3	49700000	GAIN:chr3:49700000-49750000	N	<CNV:GAIN>	.	.	IMPRECISE;SVTYPE=CNV;END=49750000;CN=3;SVLEN=50000	GT	./.
chr3	49750000	GAINLOH:chr3:49750000-49800000	N	<CNV:GAIN>,<LOH>	.	.	IMPRECISE;SVTYPE=CNV;END=49800000;CN=3;SVLEN=50000	GT	./.
chr3	49800000	GAIN:chr3:49800000-49850000	N	<CNV:GAIN>	.	.	IMPRECISE;SVTYPE=CNV;END=49850000;CN=3;SVLEN=50000	GT	./.
chr3	49850000	GAINLOH:chr3:49850000-57824204	N	<CNV:GAIN>,<LOH>	.	.	IMPRECISE;SVTYPE=CNV;END=57824204;CN=3;SVLEN=7974204	GT	./.
chr3	57824204	LOH:chr3:57824204-62760548	N	<LOH>	.	.	IMPRECISE;SVTYPE=CNV;END=62760548;SVLEN=4936344	GT	./.
chr3	62765298	GAIN:chr3:62765298-62800000	N	<CNV:GAIN>	.	.	IMPRECISE;SVTYPE=CNV;END=62800000;CN=5;SVLEN=34702	GT	./.
chr3	62800000	GAIN:chr3:62800000-62938529	N	<CNV:GAIN>	.	.	IMPRECISE;SVTYPE=CNV;END=62938529;CN=4;SVLEN=138529	GT	./.
chr3	63155887	LOH:chr3:63155887-63300000	N	<LOH>	.	.	IMPRECISE;SVTYPE=CNV;END=63300000;SVLEN=144113	GT	./.
chr3	63312511	GAIN:chr3:63312511-63431990	N	<CNV:GAIN>	.	.	IMPRECISE;SVTYPE=CNV;END=63431990;CN=4;SVLEN=119479	GT	./.
chr3	63434850	LOH:chr3:63434850-70850000	N	<LOH>	.	.	IMPRECISE;SVTYPE=CNV;END=70850000;SVLEN=7415150	GT	./.
chr3	71350000	LOH:chr3:71350000-72750000	N	<LOH>	.	.	IMPRECISE;SVTYPE=CNV;END=72750000;SVLEN=1400000	GT	./.
chr3	72772336	GAIN:chr3:72772336-73235759	N	<CNV:GAIN>	.	.	IMPRECISE;SVTYPE=CNV;END=73235759;CN=4;SVLEN=463423	GT	./.
chr3	73235759	GAINLOH:chr3:73235759-73236025	N	<CNV:GAIN>,<LOH>	.	.	IMPRECISE;SVTYPE=CNV;END=73236025;CN=4;SVLEN=266	GT	./.
chr3	73236025	LOH:chr3:73236025-73689958	N	<LOH>	.	.	IMPRECISE;SVTYPE=CNV;END=73689958;SVLEN=453933	GT	./.
chr3	73691222	GAIN:chr3:73691222-75519281	N	<CNV:GAIN>	.	.	IMPRECISE;SVTYPE=CNV;END=75519281;CN=4;SVLEN=1828059	GT	./.
chr3	75519281	GAIN:chr3:75519281-75585574	N	<CNV:GAIN>	.	.	IMPRECISE;SVTYPE=CNV;END=75585574;CN=5;SVLEN=66293	GT	./.
chr3	75600000	LOH:chr3:75600000-75650000	N	<LOH>	.	.	IMPRECISE;SVTYPE=CNV;END=75650000;SVLEN=50000	GT	./.
chr3	75662123	GAIN:chr3:75662123-75693820	N	<CNV:GAIN>	.	.	IMPRECISE;SVTYPE=CNV;END=75693820;CN=3;SVLEN=31697	GT	./.
chr3	75706792	LOH:chr3:75706792-78093408	N	<LOH>	.	.	IMPRECISE;SVTYPE=CNV;END=78093408;SVLEN=2386616	GT	./.
chr3	78112354	GAIN:chr3:78112354-78656717	N	<CNV:GAIN>	.	.	IMPRECISE;SVTYPE=CNV;END=78656717;CN=4;SVLEN=544363	GT	./.
chr3	78658596	LOH:chr3:78658596-78800000	N	<LOH>	.	.	IMPRECISE;SVTYPE=CNV;END=78800000;SVLEN=141404	GT	./.
chr3	78818432	GAIN:chr3:78818432-78916697	N	<CNV:GAIN>	.	.	IMPRECISE;SVTYPE=CNV;END=78916697;CN=4;SVLEN=98265	GT	./.
chr3	78916697	GAIN:chr3:78916697-78918579	N	<CNV:GAIN>	.	.	IMPRECISE;SVTYPE=CNV;END=78918579;CN=5;SVLEN=1882	GT	./.
chr3	78918579	GAIN:chr3:78918579-78941366	N	<CNV:GAIN>	.	.	IMPRECISE;SVTYPE=CNV;END=78941366;CN=4;SVLEN=22787	GT	./.
chr3	78941366	GAIN:chr3:78941366-78941835	N	<CNV:GAIN>	.	.	IMPRECISE;SVTYPE=CNV;END=78941835;CN=5;SVLEN=469	GT	./.
chr3	78950000	LOH:chr3:78950000-79885223	N	<LOH>	.	.	IMPRECISE;SVTYPE=CNV;END=79885223;SVLEN=935223	GT	./.
chr3	79950000	LOH:chr3:79950000-80150000	N	<LOH>	.	.	IMPRECISE;SVTYPE=CNV;END=80150000;SVLEN=200000	GT	./.
chr3	80244785	LOH:chr3:80244785-81962948	N	<LOH>	.	.	IMPRECISE;SVTYPE=CNV;END=81962948;SVLEN=1718163	GT	./.
chr3	82134037	LOH:chr3:82134037-82438185	N	<LOH>	.	.	IMPRECISE;SVTYPE=CNV;END=82438185;SVLEN=304148	GT	./.
chr3	82438917	GAIN:chr3:82438917-82539136	N	<CNV:GAIN>	.	.	IMPRECISE;SVTYPE=CNV;END=82539136;CN=4;SVLEN=100219	GT	./.
chr3	82539136	GAIN:chr3:82539136-82539354	N	<CNV:GAIN>	.	.	IMPRECISE;SVTYPE=CNV;END=82539354;CN=5;SVLEN=218	GT	./.
chr3	82550000	LOH:chr3:82550000-82650000	N	<LOH>	.	.	IMPRECISE;SVTYPE=CNV;END=82650000;SVLEN=100000	GT	./.
chr3	82657216	GAIN:chr3:82657216-82659269	N	<CNV:GAIN>	.	.	IMPRECISE;SVTYPE=CNV;END=82659269;CN=4;SVLEN=2053	GT	./.
chr3	82659269	GAIN:chr3:82659269-82660214	N	<CNV:GAIN>	.	.	IMPRECISE;SVTYPE=CNV;END=82660214;CN=5;SVLEN=945	GT	./.
chr3	82660214	GAIN:chr3:82660214-83851080	N	<CNV:GAIN>	.	.	IMPRECISE;SVTYPE=CNV;END=83851080;CN=4;SVLEN=1190866	GT	./.
chr3	83851080	GAIN:chr3:83851080-83851254	N	<CNV:GAIN>	.	.	IMPRECISE;SVTYPE=CNV;END=83851254;CN=5;SVLEN=174	GT	./.
chr3	83851254	GAIN:chr3:83851254-83851538	N	<CNV:GAIN>	.	.	IMPRECISE;SVTYPE=CNV;END=83851538;CN=4;SVLEN=284	GT	./.
chr3	84209359	GAIN:chr3:84209359-85434127	N	<CNV:GAIN>	.	.	IMPRECISE;SVTYPE=CNV;END=85434127;CN=4;SVLEN=1224768	GT	./.
chr3	85434127	GAIN:chr3:85434127-85434137	N	<CNV:GAIN>	.	.	IMPRECISE;SVTYPE=CNV;END=85434137;CN=4;SVLEN=10	GT	./.
chr3	85434137	GAIN:chr3:85434137-85450000	N	<CNV:GAIN>	.	.	IMPRECISE;SVTYPE=CNV;END=85450000;CN=3;SVLEN=15863	GT	./.
chr3	85450000	LOH:chr3:85450000-85635372	N	<LOH>	.	.	IMPRECISE;SVTYPE=CNV;END=85635372;SVLEN=185372	GT	./.
chr3	85635372	GAINLOH:chr3:85635372-85635664	N	<CNV:GAIN>,<LOH>	.	.	IMPRECISE;SVTYPE=CNV;END=85635664;CN=4;SVLEN=292	GT	./.
chr3	85635664	GAIN:chr3:85635664-85636898	N	<CNV:GAIN>	.	.	IMPRECISE;SVTYPE=CNV;END=85636898;CN=4;SVLEN=1234	GT	./.
chr3	85636898	GAIN:chr3:85636898-85650000	N	<CNV:GAIN>	.	.	IMPRECISE;SVTYPE=CNV;END=85650000;CN=5;SVLEN=13102	GT	./.
chr3	85650000	GAIN:chr3:85650000-90550102	N	<CNV:GAIN>	.	.	IMPRECISE;SVTYPE=CNV;END=90550102;CN=4;SVLEN=4900102	GT	./.
chr3	90550202	GAIN:chr3:90550202-90565295	N	<CNV:GAIN>	.	.	IMPRECISE;SVTYPE=CNV;END=90565295;CN=4;SVLEN=15093	GT	./.
chr3	90568828	GAIN:chr3:90568828-90699772	N	<CNV:GAIN>	.	.	IMPRECISE;SVTYPE=CNV;END=90699772;CN=4;SVLEN=130944	GT	./.
chr3	90699792	GAIN:chr3:90699792-90722458	N	<CNV:GAIN>	.	.	IMPRECISE;SVTYPE=CNV;END=90722458;CN=4;SVLEN=22666	GT	./.
chr3	90772458	GAIN:chr3:90772458-91233586	N	<CNV:GAIN>	.	.	IMPRECISE;SVTYPE=CNV;END=91233586;CN=4;SVLEN=461128	GT	./.
chr3	91233686	GAIN:chr3:91233686-91247622	N	<CNV:GAIN>	.	.	IMPRECISE;SVTYPE=CNV;END=91247622;CN=4;SVLEN=13936	GT	./.
chr3	91247722	GAIN:chr3:91247722-91249905	N	<CNV:GAIN>	.	.	IMPRECISE;SVTYPE=CNV;END=91249905;CN=4;SVLEN=2183	GT	./.
chr3	91256421	GAIN:chr3:91256421-91257890	N	<CNV:GAIN>	.	.	IMPRECISE;SVTYPE=CNV;END=91257890;CN=4;SVLEN=1469	GT	./.
chr3	91260180	GAIN:chr3:91260180-91265381	N	<CNV:GAIN>	.	.	IMPRECISE;SVTYPE=CNV;END=91265381;CN=4;SVLEN=5201	GT	./.
chr3	91276994	GAIN:chr3:91276994-91282175	N	<CNV:GAIN>	.	.	IMPRECISE;SVTYPE=CNV;END=91282175;CN=4;SVLEN=5181	GT	./.
chr3	91282734	GAIN:chr3:91282734-91291069	N	<CNV:GAIN>	.	.	IMPRECISE;SVTYPE=CNV;END=91291069;CN=4;SVLEN=8335	GT	./.
chr3	91291218	GAIN:chr3:91291218-91345078	N	<CNV:GAIN>	.	.	IMPRECISE;SVTYPE=CNV;END=91345078;CN=4;SVLEN=53860	GT	./.
chr3	91345173	GAIN:chr3:91345173-91364131	N	<CNV:GAIN>	.	.	IMPRECISE;SVTYPE=CNV;END=91364131;CN=4;SVLEN=18958	GT	./.
chr3	91364151	GAIN:chr3:91364151-91438798	N	<CNV:GAIN>	.	.	IMPRECISE;SVTYPE=CNV;END=91438798;CN=4;SVLEN=74647	GT	./.
chr3	91438818	GAIN:chr3:91438818-91550000	N	<CNV:GAIN>	.	.	IMPRECISE;SVTYPE=CNV;END=91550000;CN=4;SVLEN=111182	GT	./.
chr3	93719281	LOH:chr3:93719281-114378211	N	<LOH>	.	.	IMPRECISE;SVTYPE=CNV;END=114378211;SVLEN=20658930	GT	./.
chr3	114378594	LOSS:chr3:114378594-114449338	N	<CNV:LOSS>	.	.	IMPRECISE;SVTYPE=CNV;END=114449338;CN=0;SVLEN=70744	GT	./.
chr3	114450000	LOH:chr3:114450000-127664013	N	<LOH>	.	.	IMPRECISE;SVTYPE=CNV;END=127664013;SVLEN=13214013	GT	./.
chr3	127664013	GAINLOH:chr3:127664013-127665065	N	<CNV:GAIN>,<LOH>	.	.	IMPRECISE;SVTYPE=CNV;END=127665065;CN=3;SVLEN=1052	GT	./.
chr3	127665065	GAINLOH:chr3:127665065-129641899	N	<CNV:GAIN>,<LOH>	.	.	IMPRECISE;SVTYPE=CNV;END=129641899;CN=4;SVLEN=1976834	GT	./.
chr3	129641899	GAIN:chr3:129641899-129721177	N	<CNV:GAIN>	.	.	IMPRECISE;SVTYPE=CNV;END=129721177;CN=4;SVLEN=79278	GT	./.
chr3	129721177	GAINLOH:chr3:129721177-135250000	N	<CNV:GAIN>,<LOH>	.	.	IMPRECISE;SVTYPE=CNV;END=135250000;CN=4;SVLEN=5528823	GT	./.
chr3	135250000	GAIN:chr3:135250000-135300000	N	<CNV:GAIN>	.	.	IMPRECISE;SVTYPE=CNV;END=135300000;CN=4;SVLEN=50000	GT	./.
chr3	135300000	GAINLOH:chr3:135300000-161997028	N	<CNV:GAIN>,<LOH>	.	.	IMPRECISE;SVTYPE=CNV;END=161997028;CN=4;SVLEN=26697028	GT	./.
chr3	161997028	LOH:chr3:161997028-162794160	N	<LOH>	.	.	IMPRECISE;SVTYPE=CNV;END=162794160;SVLEN=797132	GT	./.
chr3	162909058	LOH:chr3:162909058-165500000	N	<LOH>	.	.	IMPRECISE;SVTYPE=CNV;END=165500000;SVLEN=2590942	GT	./.
chr3	165550000	LOH:chr3:165550000-168050000	N	<LOH>	.	.	IMPRECISE;SVTYPE=CNV;END=168050000;SVLEN=2500000	GT	./.
chr3	168100000	LOH:chr3:168100000-169250000	N	<LOH>	.	.	IMPRECISE;SVTYPE=CNV;END=169250000;SVLEN=1150000	GT	./.
chr3	169303536	GAIN:chr3:169303536-170700000	N	<CNV:GAIN>	.	.	IMPRECISE;SVTYPE=CNV;END=170700000;CN=4;SVLEN=1396464	GT	./.
chr3	170700000	GAIN:chr3:170700000-170750000	N	<CNV:GAIN>	.	.	IMPRECISE;SVTYPE=CNV;END=170750000;CN=5;SVLEN=50000	GT	./.
chr3	170750000	GAIN:chr3:170750000-184040643	N	<CNV:GAIN>	.	.	IMPRECISE;SVTYPE=CNV;END=184040643;CN=4;SVLEN=13290643	GT	./.
chr3	184040643	GAIN:chr3:184040643-193123070	N	<CNV:GAIN>	.	.	IMPRECISE;SVTYPE=CNV;END=193123070;CN=3;SVLEN=9082427	GT	./.
chr3	193124217	LOH:chr3:193124217-193814622	N	<LOH>	.	.	IMPRECISE;SVTYPE=CNV;END=193814622;SVLEN=690405	GT	./.
chr3	193814622	GAINLOH:chr3:193814622-193940675	N	<CNV:GAIN>,<LOH>	.	.	IMPRECISE;SVTYPE=CNV;END=193940675;CN=3;SVLEN=126053	GT	./.
chr3	193940675	LOH:chr3:193940675-195616043	N	<LOH>	.	.	IMPRECISE;SVTYPE=CNV;END=195616043;SVLEN=1675368	GT	./.
chr3	195750513	LOH:chr3:195750513-198120030	N	<LOH>	.	.	IMPRECISE;SVTYPE=CNV;END=198120030;SVLEN=2369517	GT	./.
chr4	751184	LOSS:chr4:751184-800051	N	<CNV:LOSS>	.	.	IMPRECISE;SVTYPE=CNV;END=800051;CN=0;SVLEN=48867	GT	./.
chr4	800052	LOH:chr4:800052-1429358	N	<LOH>	.	.	IMPRECISE;SVTYPE=CNV;END=1429358;SVLEN=629306	GT	./.
chr4	1434206	LOH:chr4:1434206-1435794	N	<LOH>	.	.	IMPRECISE;SVTYPE=CNV;END=1435794;SVLEN=1588	GT	./.
chr4	1441552	LOH:chr4:1441552-8797477	N	<LOH>	.	.	IMPRECISE;SVTYPE=CNV;END=8797477;SVLEN=7355925	GT	./.
chr4	8816477	LOH:chr4:8816477-9272916	N	<LOH>	.	.	IMPRECISE;SVTYPE=CNV;END=9272916;SVLEN=456439	GT	./.
chr4	9322916	LOH:chr4:9322916-14260590	N	<LOH>	.	.	IMPRECISE;SVTYPE=CNV;END=14260590;SVLEN=4937674	GT	./.
chr4	14260590	LOSS:chr4:14260590-24786469	N	<CNV:LOSS>	.	.	IMPRECISE;SVTYPE=CNV;END=24786469;CN=1;SVLEN=10525879	GT	./.
chr4	24807796	GAIN:chr4:24807796-31819295	N	<CNV:GAIN>	.	.	IMPRECISE;SVTYPE=CNV;END=31819295;CN=3;SVLEN=7011499	GT	./.
chr4	31832569	GAIN:chr4:31832569-31835775	N	<CNV:GAIN>	.	.	IMPRECISE;SVTYPE=CNV;END=31835775;CN=3;SVLEN=3206	GT	./.
chr4	31835795	GAIN:chr4:31835795-32833016	N	<CNV:GAIN>	.	.	IMPRECISE;SVTYPE=CNV;END=32833016;CN=3;SVLEN=997221	GT	./.
chr4	32839016	GAIN:chr4:32839016-37328961	N	<CNV:GAIN>	.	.	IMPRECISE;SVTYPE=CNV;END=37328961;CN=3;SVLEN=4489945	GT	./.
chr4	42903024	GAIN:chr4:42903024-49090661	N	<CNV:GAIN>	.	.	IMPRECISE;SVTYPE=CNV;END=49090661;CN=3;SVLEN=6187637	GT	./.
chr4	49090661	GAIN:chr4:49090661-49159691	N	<CNV:GAIN>	.	.	IMPRECISE;SVTYPE=CNV;END=49159691;CN=4;SVLEN=69030	GT	./.
chr4	49159691	GAIN:chr4:49159691-49159911	N	<CNV:GAIN>	.	.	IMPRECISE;SVTYPE=CNV;END=49159911;CN=5;SVLEN=220	GT	./.
chr4	49159911	GAIN:chr4:49159911-49260097	N	<CNV:GAIN>	.	.	IMPRECISE;SVTYPE=CNV;END=49260097;CN=4;SVLEN=100186	GT	./.
chr4	49260097	GAIN:chr4:49260097-49261216	N	<CNV:GAIN>	.	.	IMPRECISE;SVTYPE=CNV;END=49261216;CN=5;SVLEN=1119	GT	./.
chr4	49261216	GAIN:chr4:49261216-49324181	N	<CNV:GAIN>	.	.	IMPRECISE;SVTYPE=CNV;END=49324181;CN=4;SVLEN=62965	GT	./.
chr4	49324181	GAIN:chr4:49324181-49336924	N	<CNV:GAIN>	.	.	IMPRECISE;SVTYPE=CNV;END=49336924;CN=3;SVLEN=12743	GT	./.
chr4	49550000	GAIN:chr4:49550000-49580640	N	<CNV:GAIN>	.	.	IMPRECISE;SVTYPE=CNV;END=49580640;CN=4;SVLEN=30640	GT	./.
chr4	49580640	GAIN:chr4:49580640-49580732	N	<CNV:GAIN>	.	.	IMPRECISE;SVTYPE=CNV;END=49580732;CN=4;SVLEN=92	GT	./.
chr4	49580732	GAIN:chr4:49580732-49658100	N	<CNV:GAIN>	.	.	IMPRECISE;SVTYPE=CNV;END=49658100;CN=3;SVLEN=77368	GT	./.
chr4	49708100	GAIN:chr4:49708100-49711961	N	<CNV:GAIN>	.	.	IMPRECISE;SVTYPE=CNV;END=49711961;CN=3;SVLEN=3861	GT	./.
chr4	49712061	GAIN:chr4:49712061-49757588	N	<CNV:GAIN>	.	.	IMPRECISE;SVTYPE=CNV;END=49757588;CN=3;SVLEN=45527	GT	./.
chr4	49757588	GAIN:chr4:49757588-49759510	N	<CNV:GAIN>	.	.	IMPRECISE;SVTYPE=CNV;END=49759510;CN=4;SVLEN=1922	GT	./.
chr4	49759510	GAIN:chr4:49759510-50200000	N	<CNV:GAIN>	.	.	IMPRECISE;SVTYPE=CNV;END=50200000;CN=3;SVLEN=440490	GT	./.
chr4	50250000	GAIN:chr4:50250000-50500000	N	<CNV:GAIN>	.	.	IMPRECISE;SVTYPE=CNV;END=50500000;CN=4;SVLEN=250000	GT	./.
chr4	50500000	GAIN:chr4:50500000-50669949	N	<CNV:GAIN>	.	.	IMPRECISE;SVTYPE=CNV;END=50669949;CN=4;SVLEN=169949	GT	./.
chr4	50669949	GAIN:chr4:50669949-51743951	N	<CNV:GAIN>	.	.	IMPRECISE;SVTYPE=CNV;END=51743951;CN=3;SVLEN=1074002	GT	./.
chr4	51800000	GAIN:chr4:51800000-58878793	N	<CNV:GAIN>	.	.	IMPRECISE;SVTYPE=CNV;END=58878793;CN=3;SVLEN=7078793	GT	./.
chr4	58921381	GAIN:chr4:58921381-68513014	N	<CNV:GAIN>	.	.	IMPRECISE;SVTYPE=CNV;END=68513014;CN=3;SVLEN=9591633	GT	./.
chr4	68623426	GAIN:chr4:68623426-88026586	N	<CNV:GAIN>	.	.	IMPRECISE;SVTYPE=CNV;END=88026586;CN=3;SVLEN=19403160	GT	./.
chr4	88026586	GAIN:chr4:88026586-95250000	N	<CNV:GAIN>	.	.	IMPRECISE;SVTYPE=CNV;END=95250000;CN=4;SVLEN=7223414	GT	./.
chr4	95250000	GAIN:chr4:95250000-95258654	N	<CNV:GAIN>	.	.	IMPRECISE;SVTYPE=CNV;END=95258654;CN=5;SVLEN=8654	GT	./.
chr4	95258654	GAIN:chr4:95258654-97440325	N	<CNV:GAIN>	.	.	IMPRECISE;SVTYPE=CNV;END=97440325;CN=6;SVLEN=2181671	GT	./.
chr4	97440325	GAIN:chr4:97440325-97450000	N	<CNV:GAIN>	.	.	IMPRECISE;SVTYPE=CNV;END=97450000;CN=5;SVLEN=9675	GT	./.
chr4	97450000	GAIN:chr4:97450000-136898779	N	<CNV:GAIN>	.	.	IMPRECISE;SVTYPE=CNV;END=136898779;CN=4;SVLEN=39448779	GT	./.
chr4	136900000	LOH:chr4:136900000-139400000	N	<LOH>	.	.	IMPRECISE;SVTYPE=CNV;END=139400000;SVLEN=2500000	GT	./.
chr4	139404015	GAIN:chr4:139404015-139450000	N	<CNV:GAIN>	.	.	IMPRECISE;SVTYPE=CNV;END=139450000;CN=3;SVLEN=45985	GT	./.
chr4	139450000	GAIN:chr4:139450000-140520754	N	<CNV:GAIN>	.	.	IMPRECISE;SVTYPE=CNV;END=140520754;CN=4;SVLEN=1070754	GT	./.
chr4	140524184	LOH:chr4:140524184-169867111	N	<LOH>	.	.	IMPRECISE;SVTYPE=CNV;END=169867111;SVLEN=29342927	GT	./.
chr4	169867111	GAINLOH:chr4:169867111-169867300	N	<CNV:GAIN>,<LOH>	.	.	IMPRECISE;SVTYPE=CNV;END=169867300;CN=3;SVLEN=189	GT	./.
chr4	169867300	GAINLOH:chr4:169867300-170021709	N	<CNV:GAIN>,<LOH>	.	.	IMPRECISE;SVTYPE=CNV;END=170021709;CN=4;SVLEN=154409	GT	./.
chr4	170021709	GAINLOH:chr4:170021709-170021825	N	<CNV:GAIN>,<LOH>	.	.	IMPRECISE;SVTYPE=CNV;END=170021825;CN=3;SVLEN=116	GT	./.
chr4	170021825	LOH:chr4:170021825-189996031	N	<LOH>	.	.	IMPRECISE;SVTYPE=CNV;END=189996031;SVLEN=19974206	GT	./.
chr5	12041	GAIN:chr5:12041-12072	N	<CNV:GAIN>	.	.	IMPRECISE;SVTYPE=CNV;END=12072;CN=7;SVLEN=31	GT	./.
chr5	12072	GAIN:chr5:12072-700000	N	<CNV:GAIN>	.	.	IMPRECISE;SVTYPE=CNV;END=700000;CN=6;SVLEN=687928	GT	./.
chr5	700000	GAIN:chr5:700000-800000	N	<CNV:GAIN>	.	.	IMPRECISE;SVTYPE=CNV;END=800000;CN=7;SVLEN=100000	GT	./.
chr5	800000	GAIN:chr5:800000-7923570	N	<CNV:GAIN>	.	.	IMPRECISE;SVTYPE=CNV;END=7923570;CN=6;SVLEN=7123570	GT	./.
chr5	7923570	GAIN:chr5:7923570-7950000	N	<CNV:GAIN>	.	.	IMPRECISE;SVTYPE=CNV;END=7950000;CN=5;SVLEN=26430	GT	./.
chr5	7950000	GAIN:chr5:7950000-16414363	N	<CNV:GAIN>	.	.	IMPRECISE;SVTYPE=CNV;END=16414363;CN=4;SVLEN=8464363	GT	./.
chr5	16414363	GAIN:chr5:16414363-16416909	N	<CNV:GAIN>	.	.	IMPRECISE;SVTYPE=CNV;END=16416909;CN=5;SVLEN=2546	GT	./.
chr5	16416909	GAIN:chr5:16416909-17530548	N	<CNV:GAIN>	.	.	IMPRECISE;SVTYPE=CNV;END=17530548;CN=4;SVLEN=1113639	GT	./.
chr5	17580548	GAIN:chr5:17580548-18427276	N	<CNV:GAIN>	.	.	IMPRECISE;SVTYPE=CNV;END=18427276;CN=4;SVLEN=846728	GT	./.
chr5	18427276	GAIN:chr5:18427276-18600000	N	<CNV:GAIN>	.	.	IMPRECISE;SVTYPE=CNV;END=18600000;CN=5;SVLEN=172724	GT	./.
chr5	18600000	GAIN:chr5:18600000-18650000	N	<CNV:GAIN>	.	.	IMPRECISE;SVTYPE=CNV;END=18650000;CN=4;SVLEN=50000	GT	./.
chr5	18650000	GAIN:chr5:18650000-18668809	N	<CNV:GAIN>	.	.	IMPRECISE;SVTYPE=CNV;END=18668809;CN=5;SVLEN=18809	GT	./.
chr5	18668809	GAIN:chr5:18668809-18674933	N	<CNV:GAIN>	.	.	IMPRECISE;SVTYPE=CNV;END=18674933;CN=4;SVLEN=6124	GT	./.
chr5	18674933	GAIN:chr5:18674933-19512135	N	<CNV:GAIN>	.	.	IMPRECISE;SVTYPE=CNV;END=19512135;CN=5;SVLEN=837202	GT	./.
chr5	19512135	GAIN:chr5:19512135-19512398	N	<CNV:GAIN>	.	.	IMPRECISE;SVTYPE=CNV;END=19512398;CN=4;SVLEN=263	GT	./.
chr5	19512398	GAIN:chr5:19512398-19517941	N	<CNV:GAIN>	.	.	IMPRECISE;SVTYPE=CNV;END=19517941;CN=5;SVLEN=5543	GT	./.
chr5	19517941	GAIN:chr5:19517941-19700000	N	<CNV:GAIN>	.	.	IMPRECISE;SVTYPE=CNV;END=19700000;CN=4;SVLEN=182059	GT	./.
chr5	19700000	GAIN:chr5:19700000-19800000	N	<CNV:GAIN>	.	.	IMPRECISE;SVTYPE=CNV;END=19800000;CN=5;SVLEN=100000	GT	./.
chr5	19800000	GAIN:chr5:19800000-19906581	N	<CNV:GAIN>	.	.	IMPRECISE;SVTYPE=CNV;END=19906581;CN=4;SVLEN=106581	GT	./.
chr5	19906581	GAIN:chr5:19906581-19907815	N	<CNV:GAIN>	.	.	IMPRECISE;SVTYPE=CNV;END=19907815;CN=5;SVLEN=1234	GT	./.
chr5	19907815	GAIN:chr5:19907815-22285428	N	<CNV:GAIN>	.	.	IMPRECISE;SVTYPE=CNV;END=22285428;CN=4;SVLEN=2377613	GT	./.
chr5	22285428	GAIN:chr5:22285428-22600000	N	<CNV:GAIN>	.	.	IMPRECISE;SVTYPE=CNV;END=22600000;CN=5;SVLEN=314572	GT	./.
chr5	22600000	GAIN:chr5:22600000-26550000	N	<CNV:GAIN>	.	.	IMPRECISE;SVTYPE=CNV;END=26550000;CN=4;SVLEN=3950000	GT	./.
chr5	26550000	GAIN:chr5:26550000-26600000	N	<CNV:GAIN>	.	.	IMPRECISE;SVTYPE=CNV;END=26600000;CN=5;SVLEN=50000	GT	./.
chr5	26600000	GAIN:chr5:26600000-26850000	N	<CNV:GAIN>	.	.	IMPRECISE;SVTYPE=CNV;END=26850000;CN=4;SVLEN=250000	GT	./.
chr5	26850000	GAIN:chr5:26850000-26900000	N	<CNV:GAIN>	.	.	IMPRECISE;SVTYPE=CNV;END=26900000;CN=5;SVLEN=50000	GT	./.
chr5	26900000	GAIN:chr5:26900000-27014255	N	<CNV:GAIN>	.	.	IMPRECISE;SVTYPE=CNV;END=27014255;CN=4;SVLEN=114255	GT	./.
chr5	27014255	GAIN:chr5:27014255-27050000	N	<CNV:GAIN>	.	.	IMPRECISE;SVTYPE=CNV;END=27050000;CN=5;SVLEN=35745	GT	./.
chr5	27050000	GAIN:chr5:27050000-27200000	N	<CNV:GAIN>	.	.	IMPRECISE;SVTYPE=CNV;END=27200000;CN=4;SVLEN=150000	GT	./.
chr5	27200000	GAIN:chr5:27200000-27300000	N	<CNV:GAIN>	.	.	IMPRECISE;SVTYPE=CNV;END=27300000;CN=5;SVLEN=100000	GT	./.
chr5	27300000	GAIN:chr5:27300000-27389845	N	<CNV:GAIN>	.	.	IMPRECISE;SVTYPE=CNV;END=27389845;CN=4;SVLEN=89845	GT	./.
chr5	27389845	GAIN:chr5:27389845-27591941	N	<CNV:GAIN>	.	.	IMPRECISE;SVTYPE=CNV;END=27591941;CN=5;SVLEN=202096	GT	./.
chr5	27591941	GAIN:chr5:27591941-27603423	N	<CNV:GAIN>	.	.	IMPRECISE;SVTYPE=CNV;END=27603423;CN=4;SVLEN=11482	GT	./.
chr5	27603423	GAIN:chr5:27603423-27646183	N	<CNV:GAIN>	.	.	IMPRECISE;SVTYPE=CNV;END=27646183;CN=5;SVLEN=42760	GT	./.
chr5	27646183	GAIN:chr5:27646183-28720585	N	<CNV:GAIN>	.	.	IMPRECISE;SVTYPE=CNV;END=28720585;CN=4;SVLEN=1074402	GT	./.
chr5	28720585	GAIN:chr5:28720585-28723482	N	<CNV:GAIN>	.	.	IMPRECISE;SVTYPE=CNV;END=28723482;CN=5;SVLEN=2897	GT	./.
chr5	28723482	GAIN:chr5:28723482-28912678	N	<CNV:GAIN>	.	.	IMPRECISE;SVTYPE=CNV;END=28912678;CN=4;SVLEN=189196	GT	./.
chr5	28912678	GAIN:chr5:28912678-28914616	N	<CNV:GAIN>	.	.	IMPRECISE;SVTYPE=CNV;END=28914616;CN=5;SVLEN=1938	GT	./.
chr5	28914616	GAIN:chr5:28914616-29984905	N	<CNV:GAIN>	.	.	IMPRECISE;SVTYPE=CNV;END=29984905;CN=4;SVLEN=1070289	GT	./.
chr5	29984905	GAIN:chr5:29984905-29985947	N	<CNV:GAIN>	.	.	IMPRECISE;SVTYPE=CNV;END=29985947;CN=5;SVLEN=1042	GT	./.
chr5	29985947	GAIN:chr5:29985947-30139243	N	<CNV:GAIN>	.	.	IMPRECISE;SVTYPE=CNV;END=30139243;CN=4;SVLEN=153296	GT	./.
chr5	30139243	GAIN:chr5:30139243-30202737	N	<CNV:GAIN>	.	.	IMPRECISE;SVTYPE=CNV;END=30202737;CN=5;SVLEN=63494	GT	./.
chr5	30202737	GAIN:chr5:30202737-30400000	N	<CNV:GAIN>	.	.	IMPRECISE;SVTYPE=CNV;END=30400000;CN=4;SVLEN=197263	GT	./.
chr5	30400000	GAIN:chr5:30400000-30550000	N	<CNV:GAIN>	.	.	IMPRECISE;SVTYPE=CNV;END=30550000;CN=5;SVLEN=150000	GT	./.
chr5	30550000	GAIN:chr5:30550000-30750000	N	<CNV:GAIN>	.	.	IMPRECISE;SVTYPE=CNV;END=30750000;CN=4;SVLEN=200000	GT	./.
chr5	30750000	GAIN:chr5:30750000-30800000	N	<CNV:GAIN>	.	.	IMPRECISE;SVTYPE=CNV;END=30800000;CN=5;SVLEN=50000	GT	./.
chr5	30800000	GAIN:chr5:30800000-38148692	N	<CNV:GAIN>	.	.	IMPRECISE;SVTYPE=CNV;END=38148692;CN=4;SVLEN=7348692	GT	./.
chr5	38148692	GAIN:chr5:38148692-38153827	N	<CNV:GAIN>	.	.	IMPRECISE;SVTYPE=CNV;END=38153827;CN=5;SVLEN=5135	GT	./.
chr5	38153827	GAIN:chr5:38153827-38200000	N	<CNV:GAIN>	.	.	IMPRECISE;SVTYPE=CNV;END=38200000;CN=4;SVLEN=46173	GT	./.
chr5	38200000	GAIN:chr5:38200000-38252725	N	<CNV:GAIN>	.	.	IMPRECISE;SVTYPE=CNV;END=38252725;CN=5;SVLEN=52725	GT	./.
chr5	38252725	GAIN:chr5:38252725-38252804	N	<CNV:GAIN>	.	.	IMPRECISE;SVTYPE=CNV;END=38252804;CN=4;SVLEN=79	GT	./.
chr5	38252804	GAIN:chr5:38252804-38252805	N	<CNV:GAIN>	.	.	IMPRECISE;SVTYPE=CNV;END=38252805;CN=5;SVLEN=1	GT	./.
chr5	38252805	GAIN:chr5:38252805-46435900	N	<CNV:GAIN>	.	.	IMPRECISE;SVTYPE=CNV;END=46435900;CN=4;SVLEN=8183095	GT	./.
chr5	46485900	GAIN:chr5:46485900-46550000	N	<CNV:GAIN>	.	.	IMPRECISE;SVTYPE=CNV;END=46550000;CN=4;SVLEN=64100	GT	./.
chr5	46800000	GAIN:chr5:46800000-47061288	N	<CNV:GAIN>	.	.	IMPRECISE;SVTYPE=CNV;END=47061288;CN=4;SVLEN=261288	GT	./.
chr5	47061388	GAIN:chr5:47061388-47069162	N	<CNV:GAIN>	.	.	IMPRECISE;SVTYPE=CNV;END=47069162;CN=4;SVLEN=7774	GT	./.
chr5	47073730	GAIN:chr5:47073730-47078603	N	<CNV:GAIN>	.	.	IMPRECISE;SVTYPE=CNV;END=47078603;CN=4;SVLEN=4873	GT	./.
chr5	47078720	GAIN:chr5:47078720-47079733	N	<CNV:GAIN>	.	.	IMPRECISE;SVTYPE=CNV;END=47079733;CN=4;SVLEN=1013	GT	./.
chr5	47082080	GAIN:chr5:47082080-47106894	N	<CNV:GAIN>	.	.	IMPRECISE;SVTYPE=CNV;END=47106894;CN=4;SVLEN=24814	GT	./.
chr5	47106994	GAIN:chr5:47106994-47153339	N	<CNV:GAIN>	.	.	IMPRECISE;SVTYPE=CNV;END=47153339;CN=4;SVLEN=46345	GT	./.
chr5	47153439	GAIN:chr5:47153439-47296069	N	<CNV:GAIN>	.	.	IMPRECISE;SVTYPE=CNV;END=47296069;CN=4;SVLEN=142630	GT	./.
chr5	47296169	GAIN:chr5:47296169-47300585	N	<CNV:GAIN>	.	.	IMPRECISE;SVTYPE=CNV;END=47300585;CN=4;SVLEN=4416	GT	./.
chr5	47306086	GAIN:chr5:47306086-47308398	N	<CNV:GAIN>	.	.	IMPRECISE;SVTYPE=CNV;END=47308398;CN=4;SVLEN=2312	GT	./.
chr5	49599422	GAIN:chr5:49599422-49600986	N	<CNV:GAIN>	.	.	IMPRECISE;SVTYPE=CNV;END=49600986;CN=4;SVLEN=1564	GT	./.
chr5	49601086	GAIN:chr5:49601086-49603131	N	<CNV:GAIN>	.	.	IMPRECISE;SVTYPE=CNV;END=49603131;CN=4;SVLEN=2045	GT	./.
chr5	49609714	GAIN:chr5:49609714-49611721	N	<CNV:GAIN>	.	.	IMPRECISE;SVTYPE=CNV;END=49611721;CN=4;SVLEN=2007	GT	./.
chr5	49612096	GAIN:chr5:49612096-49618994	N	<CNV:GAIN>	.	.	IMPRECISE;SVTYPE=CNV;END=49618994;CN=4;SVLEN=6898	GT	./.
chr5	49621605	GAIN:chr5:49621605-49628165	N	<CNV:GAIN>	.	.	IMPRECISE;SVTYPE=CNV;END=49628165;CN=4;SVLEN=6560	GT	./.
chr5	49630729	GAIN:chr5:49630729-49633793	N	<CNV:GAIN>	.	.	IMPRECISE;SVTYPE=CNV;END=49633793;CN=4;SVLEN=3064	GT	./.
chr5	49641815	GAIN:chr5:49641815-49646823	N	<CNV:GAIN>	.	.	IMPRECISE;SVTYPE=CNV;END=49646823;CN=4;SVLEN=5008	GT	./.
chr5	49646923	GAIN:chr5:49646923-49650573	N	<CNV:GAIN>	.	.	IMPRECISE;SVTYPE=CNV;END=49650573;CN=4;SVLEN=3650	GT	./.
chr5	49656261	GAIN:chr5:49656261-49661871	N	<CNV:GAIN>	.	.	IMPRECISE;SVTYPE=CNV;END=49661871;CN=4;SVLEN=5610	GT	./.
chr5	49666173	GAIN:chr5:49666173-49667431	N	<CNV:GAIN>	.	.	IMPRECISE;SVTYPE=CNV;END=49667431;CN=4;SVLEN=1258	GT	./.
chr5	49667531	GAIN:chr5:49667531-49721203	N	<CNV:GAIN>	.	.	IMPRECISE;SVTYPE=CNV;END=49721203;CN=4;SVLEN=53672	GT	./.
chr5	49721303	GAIN:chr5:49721303-50059807	N	<CNV:GAIN>	.	.	IMPRECISE;SVTYPE=CNV;END=50059807;CN=4;SVLEN=338504	GT	./.
chr5	50109807	GAIN:chr5:50109807-50144641	N	<CNV:GAIN>	.	.	IMPRECISE;SVTYPE=CNV;END=50144641;CN=4;SVLEN=34834	GT	./.
chr5	50146755	LOH:chr5:50146755-69627728	N	<LOH>	.	.	IMPRECISE;SVTYPE=CNV;END=69627728;SVLEN=19480973	GT	./.
chr5	69632162	LOH:chr5:69632162-69633572	N	<LOH>	.	.	IMPRECISE;SVTYPE=CNV;END=69633572;SVLEN=1410	GT	./.
chr5	69800000	LOH:chr5:69800000-69850000	N	<LOH>	.	.	IMPRECISE;SVTYPE=CNV;END=69850000;SVLEN=50000	GT	./.
chr5	69900000	LOH:chr5:69900000-71000000	N	<LOH>	.	.	IMPRECISE;SVTYPE=CNV;END=71000000;SVLEN=1100000	GT	./.
chr5	71009419	LOH:chr5:71009419-71011068	N	<LOH>	.	.	IMPRECISE;SVTYPE=CNV;END=71011068;SVLEN=1649	GT	./.
chr5	71011416	LOH:chr5:71011416-71011736	N	<LOH>	.	.	IMPRECISE;SVTYPE=CNV;END=71011736;SVLEN=320	GT	./.
chr5	71139058	LOH:chr5:71139058-71200000	N	<LOH>	.	.	IMPRECISE;SVTYPE=CNV;END=71200000;SVLEN=60942	GT	./.
chr5	71250000	LOH:chr5:71250000-95900000	N	<LOH>	.	.	IMPRECISE;SVTYPE=CNV;END=95900000;SVLEN=24650000	GT	./.
chr5	95950000	LOH:chr5:95950000-96800000	N	<LOH>	.	.	IMPRECISE;SVTYPE=CNV;END=96800000;SVLEN=850000	GT	./.
chr5	96850000	LOH:chr5:96850000-99300000	N	<LOH>	.	.	IMPRECISE;SVTYPE=CNV;END=99300000;SVLEN=2450000	GT	./.
chr5	99400000	LOH:chr5:99400000-99700000	N	<LOH>	.	.	IMPRECISE;SVTYPE=CNV;END=99700000;SVLEN=300000	GT	./.
chr5	99750000	LOH:chr5:99750000-100200000	N	<LOH>	.	.	IMPRECISE;SVTYPE=CNV;END=100200000;SVLEN=450000	GT	./.
chr5	100250000	LOH:chr5:100250000-103000000	N	<LOH>	.	.	IMPRECISE;SVTYPE=CNV;END=103000000;SVLEN=2750000	GT	./.
chr5	103050000	LOH:chr5:103050000-107150000	N	<LOH>	.	.	IMPRECISE;SVTYPE=CNV;END=107150000;SVLEN=4100000	GT	./.
chr5	107200000	LOH:chr5:107200000-107868041	N	<LOH>	.	.	IMPRECISE;SVTYPE=CNV;END=107868041;SVLEN=668041	GT	./.
chr5	107868041	LOSS:chr5:107868041-107868571	N	<CNV:LOSS>	.	.	IMPRECISE;SVTYPE=CNV;END=107868571;CN=1;SVLEN=530	GT	./.
chr5	107868571	LOSS:chr5:107868571-108041120	N	<CNV:LOSS>	.	.	IMPRECISE;SVTYPE=CNV;END=108041120;CN=0;SVLEN=172549	GT	./.
chr5	108041792	LOH:chr5:108041792-126786605	N	<LOH>	.	.	IMPRECISE;SVTYPE=CNV;END=126786605;SVLEN=18744813	GT	./.
chr5	126786605	LOSS:chr5:126786605-126797419	N	<CNV:LOSS>	.	.	IMPRECISE;SVTYPE=CNV;END=126797419;CN=0;SVLEN=10814	GT	./.
chr5	126797419	LOH:chr5:126797419-126800000	N	<LOH>	.	.	IMPRECISE;SVTYPE=CNV;END=126800000;SVLEN=2581	GT	./.
chr5	126804377	LOH:chr5:126804377-132818156	N	<LOH>	.	.	IMPRECISE;SVTYPE=CNV;END=132818156;SVLEN=6013779	GT	./.
chr5	132818328	LOH:chr5:132818328-132818410	N	<LOH>	.	.	IMPRECISE;SVTYPE=CNV;END=132818410;SVLEN=82	GT	./.
chr5	132818411	LOH:chr5:132818411-139300000	N	<LOH>	.	.	IMPRECISE;SVTYPE=CNV;END=139300000;SVLEN=6481589	GT	./.
chr5	139300000	GAINLOH:chr5:139300000-139452659	N	<CNV:GAIN>,<LOH>	.	.	IMPRECISE;SVTYPE=CNV;END=139452659;CN=3;SVLEN=152659	GT	./.
chr5	139453659	GAINLOH:chr5:139453659-155760324	N	<CNV:GAIN>,<LOH>	.	.	IMPRECISE;SVTYPE=CNV;END=155760324;CN=3;SVLEN=16306665	GT	./.
chr5	155761324	GAINLOH:chr5:155761324-181300000	N	<CNV:GAIN>,<LOH>	.	.	IMPRECISE;SVTYPE=CNV;END=181300000;CN=3;SVLEN=25538676	GT	./.
chr5	181300000	GAIN:chr5:181300000-181302438	N	<CNV:GAIN>	.	.	IMPRECISE;SVTYPE=CNV;END=181302438;CN=3;SVLEN=2438	GT	./.
chr6	59750000	GAIN:chr6:59750000-59829934	N	<CNV:GAIN>	.	.	IMPRECISE;SVTYPE=CNV;END=59829934;CN=5;SVLEN=79934	GT	./.
chr6	60229934	GAIN:chr6:60229934-60230218	N	<CNV:GAIN>	.	.	IMPRECISE;SVTYPE=CNV;END=60230218;CN=5;SVLEN=284	GT	./.
chr6	60230218	GAIN:chr6:60230218-61357029	N	<CNV:GAIN>	.	.	IMPRECISE;SVTYPE=CNV;END=61357029;CN=4;SVLEN=1126811	GT	./.
chr6	61363066	GAIN:chr6:61363066-61370554	N	<CNV:GAIN>	.	.	IMPRECISE;SVTYPE=CNV;END=61370554;CN=4;SVLEN=7488	GT	./.
chr6	61371372	GAIN:chr6:61371372-61378482	N	<CNV:GAIN>	.	.	IMPRECISE;SVTYPE=CNV;END=61378482;CN=4;SVLEN=7110	GT	./.
chr6	61378582	GAIN:chr6:61378582-61381502	N	<CNV:GAIN>	.	.	IMPRECISE;SVTYPE=CNV;END=61381502;CN=4;SVLEN=2920	GT	./.
chr6	61381602	GAIN:chr6:61381602-61393846	N	<CNV:GAIN>	.	.	IMPRECISE;SVTYPE=CNV;END=61393846;CN=4;SVLEN=12244	GT	./.
chr6	61393946	GAIN:chr6:61393946-61398161	N	<CNV:GAIN>	.	.	IMPRECISE;SVTYPE=CNV;END=61398161;CN=4;SVLEN=4215	GT	./.
chr6	61398261	GAIN:chr6:61398261-62925013	N	<CNV:GAIN>	.	.	IMPRECISE;SVTYPE=CNV;END=62925013;CN=4;SVLEN=1526752	GT	./.
chr6	62925013	GAIN:chr6:62925013-63900493	N	<CNV:GAIN>	.	.	IMPRECISE;SVTYPE=CNV;END=63900493;CN=3;SVLEN=975480	GT	./.
chr6	69532064	GAIN:chr6:69532064-70470015	N	<CNV:GAIN>	.	.	IMPRECISE;SVTYPE=CNV;END=70470015;CN=4;SVLEN=937951	GT	./.
chr6	70470015	GAIN:chr6:70470015-70475193	N	<CNV:GAIN>	.	.	IMPRECISE;SVTYPE=CNV;END=70475193;CN=5;SVLEN=5178	GT	./.
chr6	70475193	GAIN:chr6:70475193-70610190	N	<CNV:GAIN>	.	.	IMPRECISE;SVTYPE=CNV;END=70610190;CN=6;SVLEN=134997	GT	./.
chr6	70610190	GAIN:chr6:70610190-70698379	N	<CNV:GAIN>	.	.	IMPRECISE;SVTYPE=CNV;END=70698379;CN=7;SVLEN=88189	GT	./.
chr6	70698379	GAIN:chr6:70698379-70728819	N	<CNV:GAIN>	.	.	IMPRECISE;SVTYPE=CNV;END=70728819;CN=6;SVLEN=30440	GT	./.
chr6	70728819	GAIN:chr6:70728819-70728848	N	<CNV:GAIN>	.	.	IMPRECISE;SVTYPE=CNV;END=70728848;CN=5;SVLEN=29	GT	./.
chr6	70728848	GAIN:chr6:70728848-70728913	N	<CNV:GAIN>	.	.	IMPRECISE;SVTYPE=CNV;END=70728913;CN=6;SVLEN=65	GT	./.
chr6	70728913	GAIN:chr6:70728913-70729041	N	<CNV:GAIN>	.	.	IMPRECISE;SVTYPE=CNV;END=70729041;CN=5;SVLEN=128	GT	./.
chr6	70729041	GAIN:chr6:70729041-70730230	N	<CNV:GAIN>	.	.	IMPRECISE;SVTYPE=CNV;END=70730230;CN=4;SVLEN=1189	GT	./.
chr6	70730230	GAIN:chr6:70730230-71295261	N	<CNV:GAIN>	.	.	IMPRECISE;SVTYPE=CNV;END=71295261;CN=3;SVLEN=565031	GT	./.
chr6	71295261	GAIN:chr6:71295261-71296156	N	<CNV:GAIN>	.	.	IMPRECISE;SVTYPE=CNV;END=71296156;CN=4;SVLEN=895	GT	./.
chr6	71296156	GAIN:chr6:71296156-71773989	N	<CNV:GAIN>	.	.	IMPRECISE;SVTYPE=CNV;END=71773989;CN=5;SVLEN=477833	GT	./.
chr6	71773989	GAIN:chr6:71773989-71794213	N	<CNV:GAIN>	.	.	IMPRECISE;SVTYPE=CNV;END=71794213;CN=6;SVLEN=20224	GT	./.
chr6	71794213	GAIN:chr6:71794213-71794257	N	<CNV:GAIN>	.	.	IMPRECISE;SVTYPE=CNV;END=71794257;CN=5;SVLEN=44	GT	./.
chr6	71794257	GAIN:chr6:71794257-71800000	N	<CNV:GAIN>	.	.	IMPRECISE;SVTYPE=CNV;END=71800000;CN=4;SVLEN=5743	GT	./.
chr6	71800000	GAINLOH:chr6:71800000-72000000	N	<CNV:GAIN>,<LOH>	.	.	IMPRECISE;SVTYPE=CNV;END=72000000;CN=4;SVLEN=200000	GT	./.
chr6	72000000	GAIN:chr6:72000000-72003522	N	<CNV:GAIN>	.	.	IMPRECISE;SVTYPE=CNV;END=72003522;CN=4;SVLEN=3522	GT	./.
chr6	72003522	GAIN:chr6:72003522-72050000	N	<CNV:GAIN>	.	.	IMPRECISE;SVTYPE=CNV;END=72050000;CN=5;SVLEN=46478	GT	./.
chr6	72050000	GAIN:chr6:72050000-72056961	N	<CNV:GAIN>	.	.	IMPRECISE;SVTYPE=CNV;END=72056961;CN=6;SVLEN=6961	GT	./.
chr6	72056961	GAIN:chr6:72056961-72059813	N	<CNV:GAIN>	.	.	IMPRECISE;SVTYPE=CNV;END=72059813;CN=7;SVLEN=2852	GT	./.
chr6	72059813	GAIN:chr6:72059813-72636894	N	<CNV:GAIN>	.	.	IMPRECISE;SVTYPE=CNV;END=72636894;CN=8;SVLEN=577081	GT	./.
chr6	72636894	GAIN:chr6:72636894-72637893	N	<CNV:GAIN>	.	.	IMPRECISE;SVTYPE=CNV;END=72637893;CN=7;SVLEN=999	GT	./.
chr6	72637893	GAIN:chr6:72637893-72650000	N	<CNV:GAIN>	.	.	IMPRECISE;SVTYPE=CNV;END=72650000;CN=6;SVLEN=12107	GT	./.
chr6	72650000	GAIN:chr6:72650000-73159605	N	<CNV:GAIN>	.	.	IMPRECISE;SVTYPE=CNV;END=73159605;CN=5;SVLEN=509605	GT	./.
chr6	73181235	GAIN:chr6:73181235-77437153	N	<CNV:GAIN>	.	.	IMPRECISE;SVTYPE=CNV;END=77437153;CN=3;SVLEN=4255918	GT	./.
chr6	77500000	LOH:chr6:77500000-77700000	N	<LOH>	.	.	IMPRECISE;SVTYPE=CNV;END=77700000;SVLEN=200000	GT	./.
chr6	77750000	LOH:chr6:77750000-78250000	N	<LOH>	.	.	IMPRECISE;SVTYPE=CNV;END=78250000;SVLEN=500000	GT	./.
chr6	78350000	LOH:chr6:78350000-78400000	N	<LOH>	.	.	IMPRECISE;SVTYPE=CNV;END=78400000;SVLEN=50000	GT	./.
chr6	78450000	GAIN:chr6:78450000-84195355	N	<CNV:GAIN>	.	.	IMPRECISE;SVTYPE=CNV;END=84195355;CN=3;SVLEN=5745355	GT	./.
chr6	84215940	LOSS:chr6:84215940-88842717	N	<CNV:LOSS>	.	.	IMPRECISE;SVTYPE=CNV;END=88842717;CN=1;SVLEN=4626777	GT	./.
chr6	88842717	LOH:chr6:88842717-88844898	N	<LOH>	.	.	IMPRECISE;SVTYPE=CNV;END=88844898;SVLEN=2181	GT	./.
chr6	88844898	GAINLOH:chr6:88844898-90085624	N	<CNV:GAIN>,<LOH>	.	.	IMPRECISE;SVTYPE=CNV;END=90085624;CN=4;SVLEN=1240726	GT	./.
chr6	90085624	LOH:chr6:90085624-90087567	N	<LOH>	.	.	IMPRECISE;SVTYPE=CNV;END=90087567;SVLEN=1943	GT	./.
chr6	90087653	LOSS:chr6:90087653-94186958	N	<CNV:LOSS>	.	.	IMPRECISE;SVTYPE=CNV;END=94186958;CN=1;SVLEN=4099305	GT	./.
chr6	94186958	LOSS:chr6:94186958-94186976	N	<CNV:LOSS>	.	.	IMPRECISE;SVTYPE=CNV;END=94186976;CN=0.5;SVLEN=18	GT	./.
chr6	94186976	LOSS:chr6:94186976-95020790	N	<CNV:LOSS>	.	.	IMPRECISE;SVTYPE=CNV;END=95020790;CN=0;SVLEN=833814	GT	./.
chr6	95070790	LOSS:chr6:95070790-95755911	N	<CNV:LOSS>	.	.	IMPRECISE;SVTYPE=CNV;END=95755911;CN=0;SVLEN=685121	GT	./.
chr6	95755911	LOSS:chr6:95755911-95755938	N	<CNV:LOSS>	.	.	IMPRECISE;SVTYPE=CNV;END=95755938;CN=0.5;SVLEN=27	GT	./.
chr6	95755938	LOSS:chr6:95755938-95800000	N	<CNV:LOSS>	.	.	IMPRECISE;SVTYPE=CNV;END=95800000;CN=1;SVLEN=44062	GT	./.
chr6	95800000	LOSS:chr6:95800000-96387440	N	<CNV:LOSS>	.	.	IMPRECISE;SVTYPE=CNV;END=96387440;CN=0;SVLEN=587440	GT	./.
chr6	96387440	LOSS:chr6:96387440-96387500	N	<CNV:LOSS>	.	.	IMPRECISE;SVTYPE=CNV;END=96387500;CN=0.5;SVLEN=60	GT	./.
chr6	96387500	LOSS:chr6:96387500-98400000	N	<CNV:LOSS>	.	.	IMPRECISE;SVTYPE=CNV;END=98400000;CN=1;SVLEN=2012500	GT	./.
chr6	98408132	LOH:chr6:98408132-101781430	N	<LOH>	.	.	IMPRECISE;SVTYPE=CNV;END=101781430;SVLEN=3373298	GT	./.
chr6	101803951	LOSS:chr6:101803951-101852763	N	<CNV:LOSS>	.	.	IMPRECISE;SVTYPE=CNV;END=101852763;CN=1;SVLEN=48812	GT	./.
chr6	101852763	LOH:chr6:101852763-101853847	N	<LOH>	.	.	IMPRECISE;SVTYPE=CNV;END=101853847;SVLEN=1084	GT	./.
chr6	101853847	LOSS:chr6:101853847-101886278	N	<CNV:LOSS>	.	.	IMPRECISE;SVTYPE=CNV;END=101886278;CN=0.5;SVLEN=32431	GT	./.
chr6	101886278	LOSS:chr6:101886278-101890158	N	<CNV:LOSS>	.	.	IMPRECISE;SVTYPE=CNV;END=101890158;CN=1;SVLEN=3880	GT	./.
chr6	101890158	LOSS:chr6:101890158-101890173	N	<CNV:LOSS>	.	.	IMPRECISE;SVTYPE=CNV;END=101890173;CN=0.5;SVLEN=15	GT	./.
chr6	101890173	LOSS:chr6:101890173-105847000	N	<CNV:LOSS>	.	.	IMPRECISE;SVTYPE=CNV;END=105847000;CN=0;SVLEN=3956827	GT	./.
chr6	105847090	LOH:chr6:105847090-105919577	N	<LOH>	.	.	IMPRECISE;SVTYPE=CNV;END=105919577;SVLEN=72487	GT	./.
chr6	105919577	GAINLOH:chr6:105919577-115429104	N	<CNV:GAIN>,<LOH>	.	.	IMPRECISE;SVTYPE=CNV;END=115429104;CN=3;SVLEN=9509527	GT	./.
chr6	115429104	GAIN:chr6:115429104-115429105	N	<CNV:GAIN>	.	.	IMPRECISE;SVTYPE=CNV;END=115429105;CN=3;SVLEN=1	GT	./.
chr6	115429105	GAINLOH:chr6:115429105-115429179	N	<CNV:GAIN>,<LOH>	.	.	IMPRECISE;SVTYPE=CNV;END=115429179;CN=3;SVLEN=74	GT	./.
chr6	115429179	GAIN:chr6:115429179-115429248	N	<CNV:GAIN>	.	.	IMPRECISE;SVTYPE=CNV;END=115429248;CN=3;SVLEN=69	GT	./.
chr6	115429248	GAIN:chr6:115429248-115452646	N	<CNV:GAIN>	.	.	IMPRECISE;SVTYPE=CNV;END=115452646;CN=4;SVLEN=23398	GT	./.
chr6	115452646	GAINLOH:chr6:115452646-115900000	N	<CNV:GAIN>,<LOH>	.	.	IMPRECISE;SVTYPE=CNV;END=115900000;CN=4;SVLEN=447354	GT	./.
chr6	115900000	GAIN:chr6:115900000-115903222	N	<CNV:GAIN>	.	.	IMPRECISE;SVTYPE=CNV;END=115903222;CN=4;SVLEN=3222	GT	./.
chr6	115903222	GAINLOH:chr6:115903222-116800000	N	<CNV:GAIN>,<LOH>	.	.	IMPRECISE;SVTYPE=CNV;END=116800000;CN=4;SVLEN=896778	GT	./.
chr6	116800000	GAINLOH:chr6:116800000-120416137	N	<CNV:GAIN>,<LOH>	.	.	IMPRECISE;SVTYPE=CNV;END=120416137;CN=5;SVLEN=3616137	GT	./.
chr6	120416137	GAINLOH:chr6:120416137-122159809	N	<CNV:GAIN>,<LOH>	.	.	IMPRECISE;SVTYPE=CNV;END=122159809;CN=4;SVLEN=1743672	GT	./.
chr6	122159809	GAINLOH:chr6:122159809-123084706	N	<CNV:GAIN>,<LOH>	.	.	IMPRECISE;SVTYPE=CNV;END=123084706;CN=5;SVLEN=924897	GT	./.
chr6	123084706	GAINLOH:chr6:123084706-123183967	N	<CNV:GAIN>,<LOH>	.	.	IMPRECISE;SVTYPE=CNV;END=123183967;CN=4;SVLEN=99261	GT	./.
chr6	123183967	GAINLOH:chr6:123183967-161349490	N	<CNV:GAIN>,<LOH>	.	.	IMPRECISE;SVTYPE=CNV;END=161349490;CN=3;SVLEN=38165523	GT	./.
chr6	161349490	LOH:chr6:161349490-166400000	N	<LOH>	.	.	IMPRECISE;SVTYPE=CNV;END=166400000;SVLEN=5050510	GT	./.
chr6	166401669	GAIN:chr6:166401669-167591393	N	<CNV:GAIN>	.	.	IMPRECISE;SVTYPE=CNV;END=167591393;CN=3;SVLEN=1189724	GT	./.
chr6	167641393	GAIN:chr6:167641393-170740469	N	<CNV:GAIN>	.	.	IMPRECISE;SVTYPE=CNV;END=170740469;CN=3;SVLEN=3099076	GT	./.
chr7	23927	GAIN:chr7:23927-41604	N	<CNV:GAIN>	.	.	IMPRECISE;SVTYPE=CNV;END=41604;CN=4;SVLEN=17677	GT	./.
chr7	41604	GAINLOH:chr7:41604-50000	N	<CNV:GAIN>,<LOH>	.	.	IMPRECISE;SVTYPE=CNV;END=50000;CN=4;SVLEN=8396	GT	./.
chr7	50000	GAINLOH:chr7:50000-157498	N	<CNV:GAIN>,<LOH>	.	.	IMPRECISE;SVTYPE=CNV;END=157498;CN=3;SVLEN=107498	GT	./.
chr7	157498	GAINLOH:chr7:157498-237846	N	<CNV:GAIN>,<LOH>	.	.	IMPRECISE;SVTYPE=CNV;END=237846;CN=4;SVLEN=80348	GT	./.
chr7	240242	GAINLOH:chr7:240242-250000	N	<CNV:GAIN>,<LOH>	.	.	IMPRECISE;SVTYPE=CNV;END=250000;CN=4;SVLEN=9758	GT	./.
chr7	250000	GAINLOH:chr7:250000-350000	N	<CNV:GAIN>,<LOH>	.	.	IMPRECISE;SVTYPE=CNV;END=350000;CN=3;SVLEN=100000	GT	./.
chr7	350000	GAINLOH:chr7:350000-5252815	N	<CNV:GAIN>,<LOH>	.	.	IMPRECISE;SVTYPE=CNV;END=5252815;CN=4;SVLEN=4902815	GT	./.
chr7	5252815	GAINLOH:chr7:5252815-5619065	N	<CNV:GAIN>,<LOH>	.	.	IMPRECISE;SVTYPE=CNV;END=5619065;CN=3;SVLEN=366250	GT	./.
chr7	5619065	GAINLOH:chr7:5619065-10390572	N	<CNV:GAIN>,<LOH>	.	.	IMPRECISE;SVTYPE=CNV;END=10390572;CN=4;SVLEN=4771507	GT	./.
chr7	10390572	GAINLOH:chr7:10390572-19765885	N	<CNV:GAIN>,<LOH>	.	.	IMPRECISE;SVTYPE=CNV;END=19765885;CN=3;SVLEN=9375313	GT	./.
chr7	19765885	LOH:chr7:19765885-23512439	N	<LOH>	.	.	IMPRECISE;SVTYPE=CNV;END=23512439;SVLEN=3746554	GT	./.
chr7	23512439	LOSS:chr7:23512439-25976608	N	<CNV:LOSS>	.	.	IMPRECISE;SVTYPE=CNV;END=25976608;CN=1;SVLEN=2464169	GT	./.
chr7	25979780	GAIN:chr7:25979780-40700000	N	<CNV:GAIN>	.	.	IMPRECISE;SVTYPE=CNV;END=40700000;CN=3;SVLEN=14720220	GT	./.
chr7	40700000	GAIN:chr7:40700000-46600000	N	<CNV:GAIN>	.	.	IMPRECISE;SVTYPE=CNV;END=46600000;CN=4;SVLEN=5900000	GT	./.
chr7	46600000	GAIN:chr7:46600000-47050000	N	<CNV:GAIN>	.	.	IMPRECISE;SVTYPE=CNV;END=47050000;CN=3;SVLEN=450000	GT	./.
chr7	47050000	GAIN:chr7:47050000-47223111	N	<CNV:GAIN>	.	.	IMPRECISE;SVTYPE=CNV;END=47223111;CN=4;SVLEN=173111	GT	./.
chr7	47223111	GAIN:chr7:47223111-47223525	N	<CNV:GAIN>	.	.	IMPRECISE;SVTYPE=CNV;END=47223525;CN=3;SVLEN=414	GT	./.
chr7	47223525	GAIN:chr7:47223525-47244088	N	<CNV:GAIN>	.	.	IMPRECISE;SVTYPE=CNV;END=47244088;CN=4;SVLEN=20563	GT	./.
chr7	47244088	GAIN:chr7:47244088-47244376	N	<CNV:GAIN>	.	.	IMPRECISE;SVTYPE=CNV;END=47244376;CN=3;SVLEN=288	GT	./.
chr7	47244376	GAIN:chr7:47244376-47250000	N	<CNV:GAIN>	.	.	IMPRECISE;SVTYPE=CNV;END=47250000;CN=4;SVLEN=5624	GT	./.
chr7	47250000	GAIN:chr7:47250000-47300000	N	<CNV:GAIN>	.	.	IMPRECISE;SVTYPE=CNV;END=47300000;CN=3;SVLEN=50000	GT	./.
chr7	47300000	GAIN:chr7:47300000-57127793	N	<CNV:GAIN>	.	.	IMPRECISE;SVTYPE=CNV;END=57127793;CN=4;SVLEN=9827793	GT	./.
chr7	57127793	GAIN:chr7:57127793-57150000	N	<CNV:GAIN>	.	.	IMPRECISE;SVTYPE=CNV;END=57150000;CN=3;SVLEN=22207	GT	./.
chr7	57150000	GAIN:chr7:57150000-57152188	N	<CNV:GAIN>	.	.	IMPRECISE;SVTYPE=CNV;END=57152188;CN=5;SVLEN=2188	GT	./.
chr7	57152188	GAIN:chr7:57152188-57152979	N	<CNV:GAIN>	.	.	IMPRECISE;SVTYPE=CNV;END=57152979;CN=6;SVLEN=791	GT	./.
chr7	57152979	GAIN:chr7:57152979-57153071	N	<CNV:GAIN>	.	.	IMPRECISE;SVTYPE=CNV;END=57153071;CN=7;SVLEN=92	GT	./.
chr7	57153071	GAIN:chr7:57153071-57153122	N	<CNV:GAIN>	.	.	IMPRECISE;SVTYPE=CNV;END=57153122;CN=6;SVLEN=51	GT	./.
chr7	57153122	GAIN:chr7:57153122-57300000	N	<CNV:GAIN>	.	.	IMPRECISE;SVTYPE=CNV;END=57300000;CN=7;SVLEN=146878	GT	./.
chr7	57300000	GAIN:chr7:57300000-57350000	N	<CNV:GAIN>	.	.	IMPRECISE;SVTYPE=CNV;END=57350000;CN=8;SVLEN=50000	GT	./.
chr7	57350000	GAIN:chr7:57350000-57363620	N	<CNV:GAIN>	.	.	IMPRECISE;SVTYPE=CNV;END=57363620;CN=9;SVLEN=13620	GT	./.
chr7	57363620	GAIN:chr7:57363620-57397999	N	<CNV:GAIN>	.	.	IMPRECISE;SVTYPE=CNV;END=57397999;CN=10;SVLEN=34379	GT	./.
chr7	57397999	GAIN:chr7:57397999-57400000	N	<CNV:GAIN>	.	.	IMPRECISE;SVTYPE=CNV;END=57400000;CN=9;SVLEN=2001	GT	./.
chr7	57400000	GAIN:chr7:57400000-57513383	N	<CNV:GAIN>	.	.	IMPRECISE;SVTYPE=CNV;END=57513383;CN=8;SVLEN=113383	GT	./.
chr7	57513383	GAIN:chr7:57513383-57519981	N	<CNV:GAIN>	.	.	IMPRECISE;SVTYPE=CNV;END=57519981;CN=7;SVLEN=6598	GT	./.
chr7	57519981	GAIN:chr7:57519981-57550000	N	<CNV:GAIN>	.	.	IMPRECISE;SVTYPE=CNV;END=57550000;CN=6;SVLEN=30019	GT	./.
chr7	57550000	GAIN:chr7:57550000-57600000	N	<CNV:GAIN>	.	.	IMPRECISE;SVTYPE=CNV;END=57600000;CN=5;SVLEN=50000	GT	./.
chr7	57600000	GAIN:chr7:57600000-58119653	N	<CNV:GAIN>	.	.	IMPRECISE;SVTYPE=CNV;END=58119653;CN=6;SVLEN=519653	GT	./.
chr7	58169653	GAIN:chr7:58169653-58206137	N	<CNV:GAIN>	.	.	IMPRECISE;SVTYPE=CNV;END=58206137;CN=7;SVLEN=36484	GT	./.
chr7	58206137	GAIN:chr7:58206137-58300000	N	<CNV:GAIN>	.	.	IMPRECISE;SVTYPE=CNV;END=58300000;CN=7;SVLEN=93863	GT	./.
chr7	58300000	GAIN:chr7:58300000-58400000	N	<CNV:GAIN>	.	.	IMPRECISE;SVTYPE=CNV;END=58400000;CN=6;SVLEN=100000	GT	./.
chr7	58400000	GAIN:chr7:58400000-58500000	N	<CNV:GAIN>	.	.	IMPRECISE;SVTYPE=CNV;END=58500000;CN=7;SVLEN=100000	GT	./.
chr7	58550000	GAIN:chr7:58550000-58600000	N	<CNV:GAIN>	.	.	IMPRECISE;SVTYPE=CNV;END=58600000;CN=7;SVLEN=50000	GT	./.
chr7	58600000	GAIN:chr7:58600000-58650000	N	<CNV:GAIN>	.	.	IMPRECISE;SVTYPE=CNV;END=58650000;CN=6;SVLEN=50000	GT	./.
chr7	58650000	GAIN:chr7:58650000-58700000	N	<CNV:GAIN>	.	.	IMPRECISE;SVTYPE=CNV;END=58700000;CN=7;SVLEN=50000	GT	./.
chr7	58750000	GAIN:chr7:58750000-59000000	N	<CNV:GAIN>	.	.	IMPRECISE;SVTYPE=CNV;END=59000000;CN=5;SVLEN=250000	GT	./.
chr7	59000000	GAIN:chr7:59000000-59050000	N	<CNV:GAIN>	.	.	IMPRECISE;SVTYPE=CNV;END=59050000;CN=7;SVLEN=50000	GT	./.
chr7	59050000	GAIN:chr7:59050000-59100000	N	<CNV:GAIN>	.	.	IMPRECISE;SVTYPE=CNV;END=59100000;CN=6;SVLEN=50000	GT	./.
chr7	59100000	GAIN:chr7:59100000-59150000	N	<CNV:GAIN>	.	.	IMPRECISE;SVTYPE=CNV;END=59150000;CN=7;SVLEN=50000	GT	./.
chr7	59150000	GAIN:chr7:59150000-59300000	N	<CNV:GAIN>	.	.	IMPRECISE;SVTYPE=CNV;END=59300000;CN=6;SVLEN=150000	GT	./.
chr7	59350000	GAIN:chr7:59350000-59500000	N	<CNV:GAIN>	.	.	IMPRECISE;SVTYPE=CNV;END=59500000;CN=5;SVLEN=150000	GT	./.
chr7	59500000	GAIN:chr7:59500000-59550000	N	<CNV:GAIN>	.	.	IMPRECISE;SVTYPE=CNV;END=59550000;CN=7;SVLEN=50000	GT	./.
chr7	59550000	GAIN:chr7:59550000-59600000	N	<CNV:GAIN>	.	.	IMPRECISE;SVTYPE=CNV;END=59600000;CN=6;SVLEN=50000	GT	./.
chr7	59650000	GAIN:chr7:59650000-59700000	N	<CNV:GAIN>	.	.	IMPRECISE;SVTYPE=CNV;END=59700000;CN=7;SVLEN=50000	GT	./.
chr7	59700000	GAIN:chr7:59700000-60800000	N	<CNV:GAIN>	.	.	IMPRECISE;SVTYPE=CNV;END=60800000;CN=5;SVLEN=1100000	GT	./.
chr7	60878234	GAIN:chr7:60878234-61063378	N	<CNV:GAIN>	.	.	IMPRECISE;SVTYPE=CNV;END=61063378;CN=7;SVLEN=185144	GT	./.
chr7	61063426	GAIN:chr7:61063426-61327788	N	<CNV:GAIN>	.	.	IMPRECISE;SVTYPE=CNV;END=61327788;CN=7;SVLEN=264362	GT	./.
chr7	61377788	GAIN:chr7:61377788-61528020	N	<CNV:GAIN>	.	.	IMPRECISE;SVTYPE=CNV;END=61528020;CN=8;SVLEN=150232	GT	./.
chr7	61578020	GAIN:chr7:61578020-61964169	N	<CNV:GAIN>	.	.	IMPRECISE;SVTYPE=CNV;END=61964169;CN=7;SVLEN=386149	GT	./.
chr7	61967063	GAIN:chr7:61967063-61976104	N	<CNV:GAIN>	.	.	IMPRECISE;SVTYPE=CNV;END=61976104;CN=7;SVLEN=9041	GT	./.
chr7	62026104	GAIN:chr7:62026104-62450000	N	<CNV:GAIN>	.	.	IMPRECISE;SVTYPE=CNV;END=62450000;CN=7;SVLEN=423896	GT	./.
chr7	62450000	GAIN:chr7:62450000-62456779	N	<CNV:GAIN>	.	.	IMPRECISE;SVTYPE=CNV;END=62456779;CN=8;SVLEN=6779	GT	./.
chr7	62506779	GAIN:chr7:62506779-66440748	N	<CNV:GAIN>	.	.	IMPRECISE;SVTYPE=CNV;END=66440748;CN=5;SVLEN=3933969	GT	./.
chr7	66440748	GAIN:chr7:66440748-66440983	N	<CNV:GAIN>	.	.	IMPRECISE;SVTYPE=CNV;END=66440983;CN=4;SVLEN=235	GT	./.
chr7	66440983	GAIN:chr7:66440983-75450000	N	<CNV:GAIN>	.	.	IMPRECISE;SVTYPE=CNV;END=75450000;CN=3;SVLEN=9009017	GT	./.
chr7	75450000	GAIN:chr7:75450000-75453555	N	<CNV:GAIN>	.	.	IMPRECISE;SVTYPE=CNV;END=75453555;CN=4;SVLEN=3555	GT	./.
chr7	75453555	GAIN:chr7:75453555-75453698	N	<CNV:GAIN>	.	.	IMPRECISE;SVTYPE=CNV;END=75453698;CN=5;SVLEN=143	GT	./.
chr7	75453698	GAIN:chr7:75453698-75453743	N	<CNV:GAIN>	.	.	IMPRECISE;SVTYPE=CNV;END=75453743;CN=4;SVLEN=45	GT	./.
chr7	75453743	GAIN:chr7:75453743-81434186	N	<CNV:GAIN>	.	.	IMPRECISE;SVTYPE=CNV;END=81434186;CN=5;SVLEN=5980443	GT	./.
chr7	81434186	GAIN:chr7:81434186-81500000	N	<CNV:GAIN>	.	.	IMPRECISE;SVTYPE=CNV;END=81500000;CN=6;SVLEN=65814	GT	./.
chr7	81500000	GAIN:chr7:81500000-85750000	N	<CNV:GAIN>	.	.	IMPRECISE;SVTYPE=CNV;END=85750000;CN=5;SVLEN=4250000	GT	./.
chr7	85750000	GAIN:chr7:85750000-85782791	N	<CNV:GAIN>	.	.	IMPRECISE;SVTYPE=CNV;END=85782791;CN=6;SVLEN=32791	GT	./.
chr7	85782791	GAIN:chr7:85782791-85874950	N	<CNV:GAIN>	.	.	IMPRECISE;SVTYPE=CNV;END=85874950;CN=7;SVLEN=92159	GT	./.
chr7	85874950	GAIN:chr7:85874950-85900000	N	<CNV:GAIN>	.	.	IMPRECISE;SVTYPE=CNV;END=85900000;CN=6;SVLEN=25050	GT	./.
chr7	85900000	GAIN:chr7:85900000-104950000	N	<CNV:GAIN>	.	.	IMPRECISE;SVTYPE=CNV;END=104950000;CN=5;SVLEN=19050000	GT	./.
chr7	104950000	GAIN:chr7:104950000-105000000	N	<CNV:GAIN>	.	.	IMPRECISE;SVTYPE=CNV;END=105000000;CN=6;SVLEN=50000	GT	./.
chr7	105000000	GAIN:chr7:105000000-112950000	N	<CNV:GAIN>	.	.	IMPRECISE;SVTYPE=CNV;END=112950000;CN=5;SVLEN=7950000	GT	./.
chr7	112950000	GAIN:chr7:112950000-112953886	N	<CNV:GAIN>	.	.	IMPRECISE;SVTYPE=CNV;END=112953886;CN=6;SVLEN=3886	GT	./.
chr7	112953886	GAIN:chr7:112953886-119851984	N	<CNV:GAIN>	.	.	IMPRECISE;SVTYPE=CNV;END=119851984;CN=7;SVLEN=6898098	GT	./.
chr7	119851984	GAIN:chr7:119851984-121100000	N	<CNV:GAIN>	.	.	IMPRECISE;SVTYPE=CNV;END=121100000;CN=6;SVLEN=1248016	GT	./.
chr7	121100000	GAIN:chr7:121100000-121412334	N	<CNV:GAIN>	.	.	IMPRECISE;SVTYPE=CNV;END=121412334;CN=5;SVLEN=312334	GT	./.
chr7	121412334	GAIN:chr7:121412334-121518376	N	<CNV:GAIN>	.	.	IMPRECISE;SVTYPE=CNV;END=121518376;CN=6;SVLEN=106042	GT	./.
chr7	121518376	GAIN:chr7:121518376-143650804	N	<CNV:GAIN>	.	.	IMPRECISE;SVTYPE=CNV;END=143650804;CN=5;SVLEN=22132428	GT	./.
chr7	143700804	GAIN:chr7:143700804-152300000	N	<CNV:GAIN>	.	.	IMPRECISE;SVTYPE=CNV;END=152300000;CN=6;SVLEN=8599196	GT	./.
chr7	152300000	GAIN:chr7:152300000-152313756	N	<CNV:GAIN>	.	.	IMPRECISE;SVTYPE=CNV;END=152313756;CN=7;SVLEN=13756	GT	./.
chr7	152313756	GAIN:chr7:152313756-152350000	N	<CNV:GAIN>	.	.	IMPRECISE;SVTYPE=CNV;END=152350000;CN=8;SVLEN=36244	GT	./.
chr7	152350000	GAIN:chr7:152350000-152374091	N	<CNV:GAIN>	.	.	IMPRECISE;SVTYPE=CNV;END=152374091;CN=6;SVLEN=24091	GT	./.
chr7	152374091	GAIN:chr7:152374091-152375586	N	<CNV:GAIN>	.	.	IMPRECISE;SVTYPE=CNV;END=152375586;CN=7;SVLEN=1495	GT	./.
chr7	152375586	GAIN:chr7:152375586-152426996	N	<CNV:GAIN>	.	.	IMPRECISE;SVTYPE=CNV;END=152426996;CN=6;SVLEN=51410	GT	./.
chr7	152426996	GAIN:chr7:152426996-152448707	N	<CNV:GAIN>	.	.	IMPRECISE;SVTYPE=CNV;END=152448707;CN=7;SVLEN=21711	GT	./.
chr7	152448707	GAIN:chr7:152448707-159334896	N	<CNV:GAIN>	.	.	IMPRECISE;SVTYPE=CNV;END=159334896;CN=8;SVLEN=6886189	GT	./.
chr8	88547	LOH:chr8:88547-100000	N	<LOH>	.	.	IMPRECISE;SVTYPE=CNV;END=100000;SVLEN=11453	GT	./.
chr8	210802	LOH:chr8:210802-7200000	N	<LOH>	.	.	IMPRECISE;SVTYPE=CNV;END=7200000;SVLEN=6989198	GT	./.
chr8	7300000	LOH:chr8:7300000-7350000	N	<LOH>	.	.	IMPRECISE;SVTYPE=CNV;END=7350000;SVLEN=50000	GT	./.
chr8	8231685	LOH:chr8:8231685-12234345	N	<LOH>	.	.	IMPRECISE;SVTYPE=CNV;END=12234345;SVLEN=4002660	GT	./.
chr8	12284345	LOH:chr8:12284345-43965238	N	<LOH>	.	.	IMPRECISE;SVTYPE=CNV;END=43965238;SVLEN=31680893	GT	./.
chr8	45927265	LOH:chr8:45927265-45950000	N	<LOH>	.	.	IMPRECISE;SVTYPE=CNV;END=45950000;SVLEN=22735	GT	./.
chr8	45971208	LOH:chr8:45971208-49713062	N	<LOH>	.	.	IMPRECISE;SVTYPE=CNV;END=49713062;SVLEN=3741854	GT	./.
chr8	49713062	LOSS:chr8:49713062-49713301	N	<CNV:LOSS>	.	.	IMPRECISE;SVTYPE=CNV;END=49713301;CN=1;SVLEN=239	GT	./.
chr8	49713301	LOSS:chr8:49713301-51512955	N	<CNV:LOSS>	.	.	IMPRECISE;SVTYPE=CNV;END=51512955;CN=0;SVLEN=1799654	GT	./.
chr8	51513046	LOH:chr8:51513046-51513370	N	<LOH>	.	.	IMPRECISE;SVTYPE=CNV;END=51513370;SVLEN=324	GT	./.
chr8	51513622	LOH:chr8:51513622-51520203	N	<LOH>	.	.	IMPRECISE;SVTYPE=CNV;END=51520203;SVLEN=6581	GT	./.
chr8	51520203	GAINLOH:chr8:51520203-51800000	N	<CNV:GAIN>,<LOH>	.	.	IMPRECISE;SVTYPE=CNV;END=51800000;CN=3;SVLEN=279797	GT	./.
chr8	51800000	GAIN:chr8:51800000-51850000	N	<CNV:GAIN>	.	.	IMPRECISE;SVTYPE=CNV;END=51850000;CN=3;SVLEN=50000	GT	./.
chr8	51850000	GAINLOH:chr8:51850000-53787763	N	<CNV:GAIN>,<LOH>	.	.	IMPRECISE;SVTYPE=CNV;END=53787763;CN=3;SVLEN=1937763	GT	./.
chr8	53787763	LOH:chr8:53787763-53788606	N	<LOH>	.	.	IMPRECISE;SVTYPE=CNV;END=53788606;SVLEN=843	GT	./.
chr8	53800000	LOH:chr8:53800000-54212003	N	<LOH>	.	.	IMPRECISE;SVTYPE=CNV;END=54212003;SVLEN=412003	GT	./.
chr8	54212003	GAINLOH:chr8:54212003-64223497	N	<CNV:GAIN>,<LOH>	.	.	IMPRECISE;SVTYPE=CNV;END=64223497;CN=3;SVLEN=10011494	GT	./.
chr8	64223497	GAIN:chr8:64223497-64223591	N	<CNV:GAIN>	.	.	IMPRECISE;SVTYPE=CNV;END=64223591;CN=3;SVLEN=94	GT	./.
chr8	64223591	GAIN:chr8:64223591-64224022	N	<CNV:GAIN>	.	.	IMPRECISE;SVTYPE=CNV;END=64224022;CN=4;SVLEN=431	GT	./.
chr8	64224022	GAINLOH:chr8:64224022-64250000	N	<CNV:GAIN>,<LOH>	.	.	IMPRECISE;SVTYPE=CNV;END=64250000;CN=5;SVLEN=25978	GT	./.
chr8	64250000	GAIN:chr8:64250000-64450000	N	<CNV:GAIN>	.	.	IMPRECISE;SVTYPE=CNV;END=64450000;CN=5;SVLEN=200000	GT	./.
chr8	64450000	GAINLOH:chr8:64450000-64459318	N	<CNV:GAIN>,<LOH>	.	.	IMPRECISE;SVTYPE=CNV;END=64459318;CN=5;SVLEN=9318	GT	./.
chr8	64459318	GAINLOH:chr8:64459318-65005486	N	<CNV:GAIN>,<LOH>	.	.	IMPRECISE;SVTYPE=CNV;END=65005486;CN=4;SVLEN=546168	GT	./.
chr8	65005486	GAINLOH:chr8:65005486-65006193	N	<CNV:GAIN>,<LOH>	.	.	IMPRECISE;SVTYPE=CNV;END=65006193;CN=3;SVLEN=707	GT	./.
chr8	65006193	GAIN:chr8:65006193-65006194	N	<CNV:GAIN>	.	.	IMPRECISE;SVTYPE=CNV;END=65006194;CN=3;SVLEN=1	GT	./.
chr8	65006194	GAINLOH:chr8:65006194-85664222	N	<CNV:GAIN>,<LOH>	.	.	IMPRECISE;SVTYPE=CNV;END=85664222;CN=3;SVLEN=20658028	GT	./.
chr8	85714222	GAINLOH:chr8:85714222-101350000	N	<CNV:GAIN>,<LOH>	.	.	IMPRECISE;SVTYPE=CNV;END=101350000;CN=3;SVLEN=15635778	GT	./.
chr8	101350000	GAINLOH:chr8:101350000-101363553	N	<CNV:GAIN>,<LOH>	.	.	IMPRECISE;SVTYPE=CNV;END=101363553;CN=4;SVLEN=13553	GT	./.
chr8	101363553	GAIN:chr8:101363553-101364779	N	<CNV:GAIN>	.	.	IMPRECISE;SVTYPE=CNV;END=101364779;CN=4;SVLEN=1226	GT	./.
chr8	101364779	GAIN:chr8:101364779-101364979	N	<CNV:GAIN>	.	.	IMPRECISE;SVTYPE=CNV;END=101364979;CN=5;SVLEN=200	GT	./.
chr8	101364979	GAIN:chr8:101364979-101551885	N	<CNV:GAIN>	.	.	IMPRECISE;SVTYPE=CNV;END=101551885;CN=6;SVLEN=186906	GT	./.
chr8	101551885	GAINLOH:chr8:101551885-101552030	N	<CNV:GAIN>,<LOH>	.	.	IMPRECISE;SVTYPE=CNV;END=101552030;CN=6;SVLEN=145	GT	./.
chr8	101552030	GAIN:chr8:101552030-101552031	N	<CNV:GAIN>	.	.	IMPRECISE;SVTYPE=CNV;END=101552031;CN=4;SVLEN=1	GT	./.
chr8	101552031	GAINLOH:chr8:101552031-111667221	N	<CNV:GAIN>,<LOH>	.	.	IMPRECISE;SVTYPE=CNV;END=111667221;CN=4;SVLEN=10115190	GT	./.
chr8	111667221	GAINLOH:chr8:111667221-119050000	N	<CNV:GAIN>,<LOH>	.	.	IMPRECISE;SVTYPE=CNV;END=119050000;CN=5;SVLEN=7382779	GT	./.
chr8	119050000	GAINLOH:chr8:119050000-119050257	N	<CNV:GAIN>,<LOH>	.	.	IMPRECISE;SVTYPE=CNV;END=119050257;CN=6;SVLEN=257	GT	./.
chr8	119050257	GAIN:chr8:119050257-119070702	N	<CNV:GAIN>	.	.	IMPRECISE;SVTYPE=CNV;END=119070702;CN=6;SVLEN=20445	GT	./.
chr8	119070702	GAINLOH:chr8:119070702-119100000	N	<CNV:GAIN>,<LOH>	.	.	IMPRECISE;SVTYPE=CNV;END=119100000;CN=6;SVLEN=29298	GT	./.
chr8	119100000	GAINLOH:chr8:119100000-120816254	N	<CNV:GAIN>,<LOH>	.	.	IMPRECISE;SVTYPE=CNV;END=120816254;CN=5;SVLEN=1716254	GT	./.
chr8	120816254	GAINLOH:chr8:120816254-121400000	N	<CNV:GAIN>,<LOH>	.	.	IMPRECISE;SVTYPE=CNV;END=121400000;CN=6;SVLEN=583746	GT	./.
chr8	121400000	GAINLOH:chr8:121400000-123078706	N	<CNV:GAIN>,<LOH>	.	.	IMPRECISE;SVTYPE=CNV;END=123078706;CN=5;SVLEN=1678706	GT	./.
chr8	123078706	GAIN:chr8:123078706-123078707	N	<CNV:GAIN>	.	.	IMPRECISE;SVTYPE=CNV;END=123078707;CN=5;SVLEN=1	GT	./.
chr8	123078707	GAINLOH:chr8:123078707-123110770	N	<CNV:GAIN>,<LOH>	.	.	IMPRECISE;SVTYPE=CNV;END=123110770;CN=6;SVLEN=32063	GT	./.
chr8	123110770	GAINLOH:chr8:123110770-123781581	N	<CNV:GAIN>,<LOH>	.	.	IMPRECISE;SVTYPE=CNV;END=123781581;CN=7;SVLEN=670811	GT	./.
chr8	123781581	GAIN:chr8:123781581-123807734	N	<CNV:GAIN>	.	.	IMPRECISE;SVTYPE=CNV;END=123807734;CN=7;SVLEN=26153	GT	./.
chr8	123807734	GAINLOH:chr8:123807734-123938291	N	<CNV:GAIN>,<LOH>	.	.	IMPRECISE;SVTYPE=CNV;END=123938291;CN=7;SVLEN=130557	GT	./.
chr8	123938291	GAINLOH:chr8:123938291-124201685	N	<CNV:GAIN>,<LOH>	.	.	IMPRECISE;SVTYPE=CNV;END=124201685;CN=6;SVLEN=263394	GT	./.
chr8	124201685	GAINLOH:chr8:124201685-124850000	N	<CNV:GAIN>,<LOH>	.	.	IMPRECISE;SVTYPE=CNV;END=124850000;CN=7;SVLEN=648315	GT	./.
chr8	124850000	GAINLOH:chr8:124850000-124900000	N	<CNV:GAIN>,<LOH>	.	.	IMPRECISE;SVTYPE=CNV;END=124900000;CN=8;SVLEN=50000	GT	./.
chr8	124900000	GAINLOH:chr8:124900000-127316985	N	<CNV:GAIN>,<LOH>	.	.	IMPRECISE;SVTYPE=CNV;END=127316985;CN=7;SVLEN=2416985	GT	./.
chr8	127316985	GAINLOH:chr8:127316985-127475268	N	<CNV:GAIN>,<LOH>	.	.	IMPRECISE;SVTYPE=CNV;END=127475268;CN=8;SVLEN=158283	GT	./.
chr8	127475268	GAINLOH:chr8:127475268-127476954	N	<CNV:GAIN>,<LOH>	.	.	IMPRECISE;SVTYPE=CNV;END=127476954;CN=7;SVLEN=1686	GT	./.
chr8	127476954	GAIN:chr8:127476954-127477010	N	<CNV:GAIN>	.	.	IMPRECISE;SVTYPE=CNV;END=127477010;CN=7;SVLEN=56	GT	./.
chr8	127477010	GAINLOH:chr8:127477010-132900000	N	<CNV:GAIN>,<LOH>	.	.	IMPRECISE;SVTYPE=CNV;END=132900000;CN=7;SVLEN=5422990	GT	./.
chr8	132900000	GAIN:chr8:132900000-132950000	N	<CNV:GAIN>	.	.	IMPRECISE;SVTYPE=CNV;END=132950000;CN=7;SVLEN=50000	GT	./.
chr8	132950000	GAINLOH:chr8:132950000-133216986	N	<CNV:GAIN>,<LOH>	.	.	IMPRECISE;SVTYPE=CNV;END=133216986;CN=7;SVLEN=266986	GT	./.
chr8	133216986	GAINLOH:chr8:133216986-142000000	N	<CNV:GAIN>,<LOH>	.	.	IMPRECISE;SVTYPE=CNV;END=142000000;CN=6;SVLEN=8783014	GT	./.
chr8	142000000	GAIN:chr8:142000000-142050000	N	<CNV:GAIN>	.	.	IMPRECISE;SVTYPE=CNV;END=142050000;CN=6;SVLEN=50000	GT	./.
chr8	142050000	GAINLOH:chr8:142050000-143650000	N	<CNV:GAIN>,<LOH>	.	.	IMPRECISE;SVTYPE=CNV;END=143650000;CN=6;SVLEN=1600000	GT	./.
chr8	143650000	GAIN:chr8:143650000-143700000	N	<CNV:GAIN>	.	.	IMPRECISE;SVTYPE=CNV;END=143700000;CN=6;SVLEN=50000	GT	./.
chr8	143700000	GAINLOH:chr8:143700000-143750000	N	<CNV:GAIN>,<LOH>	.	.	IMPRECISE;SVTYPE=CNV;END=143750000;CN=6;SVLEN=50000	GT	./.
chr8	143750000	GAIN:chr8:143750000-143800000	N	<CNV:GAIN>	.	.	IMPRECISE;SVTYPE=CNV;END=143800000;CN=6;SVLEN=50000	GT	./.
chr8	143800000	GAINLOH:chr8:143800000-144000000	N	<CNV:GAIN>,<LOH>	.	.	IMPRECISE;SVTYPE=CNV;END=144000000;CN=6;SVLEN=200000	GT	./.
chr8	144000000	GAIN:chr8:144000000-144050000	N	<CNV:GAIN>	.	.	IMPRECISE;SVTYPE=CNV;END=144050000;CN=6;SVLEN=50000	GT	./.
chr8	144050000	GAINLOH:chr8:144050000-145073177	N	<CNV:GAIN>,<LOH>	.	.	IMPRECISE;SVTYPE=CNV;END=145073177;CN=6;SVLEN=1023177	GT	./.
chr8	145073177	GAIN:chr8:145073177-145076870	N	<CNV:GAIN>	.	.	IMPRECISE;SVTYPE=CNV;END=145076870;CN=6;SVLEN=3693	GT	./.
chr8	145076870	GAIN:chr8:145076870-145078402	N	<CNV:GAIN>	.	.	IMPRECISE;SVTYPE=CNV;END=145078402;CN=5;SVLEN=1532	GT	./.
chr9	10690	GAIN:chr9:10690-10716	N	<CNV:GAIN>	.	.	IMPRECISE;SVTYPE=CNV;END=10716;CN=3;SVLEN=26	GT	./.
chr9	10716	GAIN:chr9:10716-13250000	N	<CNV:GAIN>	.	.	IMPRECISE;SVTYPE=CNV;END=13250000;CN=4;SVLEN=13239284	GT	./.
chr9	13250000	GAIN:chr9:13250000-13350000	N	<CNV:GAIN>	.	.	IMPRECISE;SVTYPE=CNV;END=13350000;CN=5;SVLEN=100000	GT	./.
chr9	13350000	GAIN:chr9:13350000-15483754	N	<CNV:GAIN>	.	.	IMPRECISE;SVTYPE=CNV;END=15483754;CN=4;SVLEN=2133754	GT	./.
chr9	15483754	GAINLOH:chr9:15483754-15483920	N	<CNV:GAIN>,<LOH>	.	.	IMPRECISE;SVTYPE=CNV;END=15483920;CN=4;SVLEN=166	GT	./.
chr9	15483920	LOH:chr9:15483920-21772038	N	<LOH>	.	.	IMPRECISE;SVTYPE=CNV;END=21772038;SVLEN=6288118	GT	./.
chr9	21772038	LOSS:chr9:21772038-22009961	N	<CNV:LOSS>	.	.	IMPRECISE;SVTYPE=CNV;END=22009961;CN=0;SVLEN=237923	GT	./.
chr9	22011659	LOH:chr9:22011659-38966219	N	<LOH>	.	.	IMPRECISE;SVTYPE=CNV;END=38966219;SVLEN=16954560	GT	./.
chr9	39015236	GAIN:chr9:39015236-39089977	N	<CNV:GAIN>	.	.	IMPRECISE;SVTYPE=CNV;END=39089977;CN=4;SVLEN=74741	GT	./.
chr9	39089977	GAINLOH:chr9:39089977-39092985	N	<CNV:GAIN>,<LOH>	.	.	IMPRECISE;SVTYPE=CNV;END=39092985;CN=4;SVLEN=3008	GT	./.
chr9	39092985	GAINLOH:chr9:39092985-39093054	N	<CNV:GAIN>,<LOH>	.	.	IMPRECISE;SVTYPE=CNV;END=39093054;CN=4;SVLEN=69	GT	./.
chr9	39093054	GAINLOH:chr9:39093054-39103602	N	<CNV:GAIN>,<LOH>	.	.	IMPRECISE;SVTYPE=CNV;END=39103602;CN=3;SVLEN=10548	GT	./.
chr9	39103602	LOH:chr9:39103602-39143217	N	<LOH>	.	.	IMPRECISE;SVTYPE=CNV;END=39143217;SVLEN=39615	GT	./.
chr9	39143217	GAINLOH:chr9:39143217-39184041	N	<CNV:GAIN>,<LOH>	.	.	IMPRECISE;SVTYPE=CNV;END=39184041;CN=3;SVLEN=40824	GT	./.
chr9	39184041	LOH:chr9:39184041-39184068	N	<LOH>	.	.	IMPRECISE;SVTYPE=CNV;END=39184068;SVLEN=27	GT	./.
chr9	39184068	GAINLOH:chr9:39184068-39200000	N	<CNV:GAIN>,<LOH>	.	.	IMPRECISE;SVTYPE=CNV;END=39200000;CN=3;SVLEN=15932	GT	./.
chr9	39267373	GAIN:chr9:39267373-39297292	N	<CNV:GAIN>	.	.	IMPRECISE;SVTYPE=CNV;END=39297292;CN=3;SVLEN=29919	GT	./.
chr9	39550000	GAIN:chr9:39550000-40350000	N	<CNV:GAIN>	.	.	IMPRECISE;SVTYPE=CNV;END=40350000;CN=3;SVLEN=800000	GT	./.
chr9	40350000	GAIN:chr9:40350000-40400000	N	<CNV:GAIN>	.	.	IMPRECISE;SVTYPE=CNV;END=40400000;CN=4;SVLEN=50000	GT	./.
chr9	40400000	GAIN:chr9:40400000-40529470	N	<CNV:GAIN>	.	.	IMPRECISE;SVTYPE=CNV;END=40529470;CN=3;SVLEN=129470	GT	./.
chr9	40529480	GAIN:chr9:40529480-40537052	N	<CNV:GAIN>	.	.	IMPRECISE;SVTYPE=CNV;END=40537052;CN=3;SVLEN=7572	GT	./.
chr9	40537134	GAIN:chr9:40537134-40547487	N	<CNV:GAIN>	.	.	IMPRECISE;SVTYPE=CNV;END=40547487;CN=3;SVLEN=10353	GT	./.
chr9	40547497	GAIN:chr9:40547497-40561938	N	<CNV:GAIN>	.	.	IMPRECISE;SVTYPE=CNV;END=40561938;CN=3;SVLEN=14441	GT	./.
chr9	40561948	GAIN:chr9:40561948-40562787	N	<CNV:GAIN>	.	.	IMPRECISE;SVTYPE=CNV;END=40562787;CN=3;SVLEN=839	GT	./.
chr9	40562787	GAIN:chr9:40562787-40613300	N	<CNV:GAIN>	.	.	IMPRECISE;SVTYPE=CNV;END=40613300;CN=4;SVLEN=50513	GT	./.
chr9	40613300	GAIN:chr9:40613300-40693190	N	<CNV:GAIN>	.	.	IMPRECISE;SVTYPE=CNV;END=40693190;CN=3;SVLEN=79890	GT	./.
chr9	40693190	GAIN:chr9:40693190-41225986	N	<CNV:GAIN>	.	.	IMPRECISE;SVTYPE=CNV;END=41225986;CN=4;SVLEN=532796	GT	./.
chr9	41229378	GAIN:chr9:41229378-41237752	N	<CNV:GAIN>	.	.	IMPRECISE;SVTYPE=CNV;END=41237752;CN=4;SVLEN=8374	GT	./.
chr9	41238504	GAIN:chr9:41238504-41964731	N	<CNV:GAIN>	.	.	IMPRECISE;SVTYPE=CNV;END=41964731;CN=4;SVLEN=726227	GT	./.
chr9	41964731	GAIN:chr9:41964731-42100000	N	<CNV:GAIN>	.	.	IMPRECISE;SVTYPE=CNV;END=42100000;CN=5;SVLEN=135269	GT	./.
chr9	42100000	GAIN:chr9:42100000-42138756	N	<CNV:GAIN>	.	.	IMPRECISE;SVTYPE=CNV;END=42138756;CN=4;SVLEN=38756	GT	./.
chr9	42138756	GAIN:chr9:42138756-42185288	N	<CNV:GAIN>	.	.	IMPRECISE;SVTYPE=CNV;END=42185288;CN=5;SVLEN=46532	GT	./.
chr9	42185288	GAIN:chr9:42185288-42200000	N	<CNV:GAIN>	.	.	IMPRECISE;SVTYPE=CNV;END=42200000;CN=4;SVLEN=14712	GT	./.
chr9	42200000	GAIN:chr9:42200000-42340995	N	<CNV:GAIN>	.	.	IMPRECISE;SVTYPE=CNV;END=42340995;CN=5;SVLEN=140995	GT	./.
chr9	42340995	GAIN:chr9:42340995-42728717	N	<CNV:GAIN>	.	.	IMPRECISE;SVTYPE=CNV;END=42728717;CN=4;SVLEN=387722	GT	./.
chr9	42728717	GAIN:chr9:42728717-42736028	N	<CNV:GAIN>	.	.	IMPRECISE;SVTYPE=CNV;END=42736028;CN=5;SVLEN=7311	GT	./.
chr9	42736028	GAIN:chr9:42736028-42800000	N	<CNV:GAIN>	.	.	IMPRECISE;SVTYPE=CNV;END=42800000;CN=4;SVLEN=63972	GT	./.
chr9	42800000	GAIN:chr9:42800000-42818985	N	<CNV:GAIN>	.	.	IMPRECISE;SVTYPE=CNV;END=42818985;CN=5;SVLEN=18985	GT	./.
chr9	42818985	GAIN:chr9:42818985-43075837	N	<CNV:GAIN>	.	.	IMPRECISE;SVTYPE=CNV;END=43075837;CN=4;SVLEN=256852	GT	./.
chr9	61518808	GAIN:chr9:61518808-61521301	N	<CNV:GAIN>	.	.	IMPRECISE;SVTYPE=CNV;END=61521301;CN=4;SVLEN=2493	GT	./.
chr9	61521301	GAIN:chr9:61521301-61521754	N	<CNV:GAIN>	.	.	IMPRECISE;SVTYPE=CNV;END=61521754;CN=4;SVLEN=453	GT	./.
chr9	61521754	GAIN:chr9:61521754-61553397	N	<CNV:GAIN>	.	.	IMPRECISE;SVTYPE=CNV;END=61553397;CN=3;SVLEN=31643	GT	./.
chr9	61553397	GAIN:chr9:61553397-61735368	N	<CNV:GAIN>	.	.	IMPRECISE;SVTYPE=CNV;END=61735368;CN=4;SVLEN=181971	GT	./.
chr9	61785368	GAIN:chr9:61785368-61900000	N	<CNV:GAIN>	.	.	IMPRECISE;SVTYPE=CNV;END=61900000;CN=4;SVLEN=114632	GT	./.
chr9	61900000	GAIN:chr9:61900000-62149738	N	<CNV:GAIN>	.	.	IMPRECISE;SVTYPE=CNV;END=62149738;CN=3;SVLEN=249738	GT	./.
chr9	62249738	GAIN:chr9:62249738-62748832	N	<CNV:GAIN>	.	.	IMPRECISE;SVTYPE=CNV;END=62748832;CN=3;SVLEN=499094	GT	./.
chr9	62798832	GAIN:chr9:62798832-62958371	N	<CNV:GAIN>	.	.	IMPRECISE;SVTYPE=CNV;END=62958371;CN=3;SVLEN=159539	GT	./.
chr9	63008371	GAIN:chr9:63008371-63150000	N	<CNV:GAIN>	.	.	IMPRECISE;SVTYPE=CNV;END=63150000;CN=3;SVLEN=141629	GT	./.
chr9	63150000	GAIN:chr9:63150000-63202862	N	<CNV:GAIN>	.	.	IMPRECISE;SVTYPE=CNV;END=63202862;CN=4;SVLEN=52862	GT	./.
chr9	63252862	GAIN:chr9:63252862-63300000	N	<CNV:GAIN>	.	.	IMPRECISE;SVTYPE=CNV;END=63300000;CN=3;SVLEN=47138	GT	./.
chr9	63300000	GAIN:chr9:63300000-63350000	N	<CNV:GAIN>	.	.	IMPRECISE;SVTYPE=CNV;END=63350000;CN=4;SVLEN=50000	GT	./.
chr9	63350000	GAIN:chr9:63350000-63492264	N	<CNV:GAIN>	.	.	IMPRECISE;SVTYPE=CNV;END=63492264;CN=3;SVLEN=142264	GT	./.
chr9	63542264	GAIN:chr9:63542264-63544571	N	<CNV:GAIN>	.	.	IMPRECISE;SVTYPE=CNV;END=63544571;CN=3;SVLEN=2307	GT	./.
chr9	63544571	GAIN:chr9:63544571-63545456	N	<CNV:GAIN>	.	.	IMPRECISE;SVTYPE=CNV;END=63545456;CN=4;SVLEN=885	GT	./.
chr9	63545456	GAIN:chr9:63545456-63546157	N	<CNV:GAIN>	.	.	IMPRECISE;SVTYPE=CNV;END=63546157;CN=3;SVLEN=701	GT	./.
chr9	63546157	GAIN:chr9:63546157-63918447	N	<CNV:GAIN>	.	.	IMPRECISE;SVTYPE=CNV;END=63918447;CN=4;SVLEN=372290	GT	./.
chr9	63968447	GAIN:chr9:63968447-64135013	N	<CNV:GAIN>	.	.	IMPRECISE;SVTYPE=CNV;END=64135013;CN=3;SVLEN=166566	GT	./.
chr9	64185013	GAIN:chr9:64185013-64215162	N	<CNV:GAIN>	.	.	IMPRECISE;SVTYPE=CNV;END=64215162;CN=3;SVLEN=30149	GT	./.
chr9	64315162	GAIN:chr9:64315162-64316012	N	<CNV:GAIN>	.	.	IMPRECISE;SVTYPE=CNV;END=64316012;CN=4;SVLEN=850	GT	./.
chr9	64316012	GAIN:chr9:64316012-64998124	N	<CNV:GAIN>	.	.	IMPRECISE;SVTYPE=CNV;END=64998124;CN=4;SVLEN=682112	GT	./.
chr9	65048124	GAIN:chr9:65048124-65080082	N	<CNV:GAIN>	.	.	IMPRECISE;SVTYPE=CNV;END=65080082;CN=4;SVLEN=31958	GT	./.
chr9	65130082	GAIN:chr9:65130082-65325123	N	<CNV:GAIN>	.	.	IMPRECISE;SVTYPE=CNV;END=65325123;CN=3;SVLEN=195041	GT	./.
chr9	65375123	GAIN:chr9:65375123-65523668	N	<CNV:GAIN>	.	.	IMPRECISE;SVTYPE=CNV;END=65523668;CN=3;SVLEN=148545	GT	./.
chr9	65537278	GAIN:chr9:65537278-65595191	N	<CNV:GAIN>	.	.	IMPRECISE;SVTYPE=CNV;END=65595191;CN=3;SVLEN=57913	GT	./.
chr9	65650000	GAIN:chr9:65650000-66391387	N	<CNV:GAIN>	.	.	IMPRECISE;SVTYPE=CNV;END=66391387;CN=3;SVLEN=741387	GT	./.
chr9	66591387	GAIN:chr9:66591387-66774198	N	<CNV:GAIN>	.	.	IMPRECISE;SVTYPE=CNV;END=66774198;CN=3;SVLEN=182811	GT	./.
chr9	66774198	GAIN:chr9:66774198-66800000	N	<CNV:GAIN>	.	.	IMPRECISE;SVTYPE=CNV;END=66800000;CN=4;SVLEN=25802	GT	./.
chr9	66800000	GAIN:chr9:66800000-67050000	N	<CNV:GAIN>	.	.	IMPRECISE;SVTYPE=CNV;END=67050000;CN=3;SVLEN=250000	GT	./.
chr9	67050000	GAIN:chr9:67050000-67250000	N	<CNV:GAIN>	.	.	IMPRECISE;SVTYPE=CNV;END=67250000;CN=4;SVLEN=200000	GT	./.
chr9	67250000	GAIN:chr9:67250000-67300000	N	<CNV:GAIN>	.	.	IMPRECISE;SVTYPE=CNV;END=67300000;CN=6;SVLEN=50000	GT	./.
chr9	67300000	GAIN:chr9:67300000-67920552	N	<CNV:GAIN>	.	.	IMPRECISE;SVTYPE=CNV;END=67920552;CN=4;SVLEN=620552	GT	./.
chr9	68220552	GAIN:chr9:68220552-68239329	N	<CNV:GAIN>	.	.	IMPRECISE;SVTYPE=CNV;END=68239329;CN=3;SVLEN=18777	GT	./.
chr9	68239329	GAIN:chr9:68239329-68242756	N	<CNV:GAIN>	.	.	IMPRECISE;SVTYPE=CNV;END=68242756;CN=4;SVLEN=3427	GT	./.
chr9	68242756	GAIN:chr9:68242756-68250000	N	<CNV:GAIN>	.	.	IMPRECISE;SVTYPE=CNV;END=68250000;CN=5;SVLEN=7244	GT	./.
chr9	68250000	GAIN:chr9:68250000-80800000	N	<CNV:GAIN>	.	.	IMPRECISE;SVTYPE=CNV;END=80800000;CN=4;SVLEN=12550000	GT	./.
chr9	80800000	GAIN:chr9:80800000-80850000	N	<CNV:GAIN>	.	.	IMPRECISE;SVTYPE=CNV;END=80850000;CN=3;SVLEN=50000	GT	./.
chr9	80850000	GAIN:chr9:80850000-80900000	N	<CNV:GAIN>	.	.	IMPRECISE;SVTYPE=CNV;END=80900000;CN=4;SVLEN=50000	GT	./.
chr9	80900000	GAIN:chr9:80900000-81300000	N	<CNV:GAIN>	.	.	IMPRECISE;SVTYPE=CNV;END=81300000;CN=3;SVLEN=400000	GT	./.
chr9	81300000	GAIN:chr9:81300000-83000000	N	<CNV:GAIN>	.	.	IMPRECISE;SVTYPE=CNV;END=83000000;CN=4;SVLEN=1700000	GT	./.
chr9	83000000	GAIN:chr9:83000000-83050000	N	<CNV:GAIN>	.	.	IMPRECISE;SVTYPE=CNV;END=83050000;CN=3;SVLEN=50000	GT	./.
chr9	83050000	GAIN:chr9:83050000-85200000	N	<CNV:GAIN>	.	.	IMPRECISE;SVTYPE=CNV;END=85200000;CN=4;SVLEN=2150000	GT	./.
chr9	85200000	GAIN:chr9:85200000-85550000	N	<CNV:GAIN>	.	.	IMPRECISE;SVTYPE=CNV;END=85550000;CN=3;SVLEN=350000	GT	./.
chr9	85550000	GAIN:chr9:85550000-91200000	N	<CNV:GAIN>	.	.	IMPRECISE;SVTYPE=CNV;END=91200000;CN=4;SVLEN=5650000	GT	./.
chr9	91200000	GAIN:chr9:91200000-91250000	N	<CNV:GAIN>	.	.	IMPRECISE;SVTYPE=CNV;END=91250000;CN=3;SVLEN=50000	GT	./.
chr9	91250000	GAIN:chr9:91250000-95150000	N	<CNV:GAIN>	.	.	IMPRECISE;SVTYPE=CNV;END=95150000;CN=4;SVLEN=3900000	GT	./.
chr9	95150000	GAIN:chr9:95150000-101650000	N	<CNV:GAIN>	.	.	IMPRECISE;SVTYPE=CNV;END=101650000;CN=3;SVLEN=6500000	GT	./.
chr9	101650000	GAIN:chr9:101650000-101800000	N	<CNV:GAIN>	.	.	IMPRECISE;SVTYPE=CNV;END=101800000;CN=4;SVLEN=150000	GT	./.
chr9	101800000	GAIN:chr9:101800000-102300000	N	<CNV:GAIN>	.	.	IMPRECISE;SVTYPE=CNV;END=102300000;CN=3;SVLEN=500000	GT	./.
chr9	102300000	GAIN:chr9:102300000-102350000	N	<CNV:GAIN>	.	.	IMPRECISE;SVTYPE=CNV;END=102350000;CN=4;SVLEN=50000	GT	./.
chr9	102350000	GAIN:chr9:102350000-102500000	N	<CNV:GAIN>	.	.	IMPRECISE;SVTYPE=CNV;END=102500000;CN=3;SVLEN=150000	GT	./.
chr9	102500000	GAIN:chr9:102500000-102550000	N	<CNV:GAIN>	.	.	IMPRECISE;SVTYPE=CNV;END=102550000;CN=4;SVLEN=50000	GT	./.
chr9	102550000	GAIN:chr9:102550000-102700000	N	<CNV:GAIN>	.	.	IMPRECISE;SVTYPE=CNV;END=102700000;CN=3;SVLEN=150000	GT	./.
chr9	102700000	GAIN:chr9:102700000-102750000	N	<CNV:GAIN>	.	.	IMPRECISE;SVTYPE=CNV;END=102750000;CN=4;SVLEN=50000	GT	./.
chr9	102750000	GAIN:chr9:102750000-102800000	N	<CNV:GAIN>	.	.	IMPRECISE;SVTYPE=CNV;END=102800000;CN=3;SVLEN=50000	GT	./.
chr9	102800000	GAIN:chr9:102800000-102900000	N	<CNV:GAIN>	.	.	IMPRECISE;SVTYPE=CNV;END=102900000;CN=4;SVLEN=100000	GT	./.
chr9	102900000	GAIN:chr9:102900000-103350000	N	<CNV:GAIN>	.	.	IMPRECISE;SVTYPE=CNV;END=103350000;CN=3;SVLEN=450000	GT	./.
chr9	103350000	GAIN:chr9:103350000-104200000	N	<CNV:GAIN>	.	.	IMPRECISE;SVTYPE=CNV;END=104200000;CN=4;SVLEN=850000	GT	./.
chr9	104200000	GAIN:chr9:104200000-107162033	N	<CNV:GAIN>	.	.	IMPRECISE;SVTYPE=CNV;END=107162033;CN=3;SVLEN=2962033	GT	./.
chr9	107162885	LOH:chr9:107162885-126192002	N	<LOH>	.	.	IMPRECISE;SVTYPE=CNV;END=126192002;SVLEN=19029117	GT	./.
chr9	126192002	GAINLOH:chr9:126192002-127050000	N	<CNV:GAIN>,<LOH>	.	.	IMPRECISE;SVTYPE=CNV;END=127050000;CN=3;SVLEN=857998	GT	./.
chr9	127050000	LOH:chr9:127050000-127100000	N	<LOH>	.	.	IMPRECISE;SVTYPE=CNV;END=127100000;SVLEN=50000	GT	./.
chr9	127100000	GAINLOH:chr9:127100000-127454672	N	<CNV:GAIN>,<LOH>	.	.	IMPRECISE;SVTYPE=CNV;END=127454672;CN=3;SVLEN=354672	GT	./.
chr9	127454672	LOH:chr9:127454672-127455182	N	<LOH>	.	.	IMPRECISE;SVTYPE=CNV;END=127455182;SVLEN=510	GT	./.
chr9	127455182	GAINLOH:chr9:127455182-127696731	N	<CNV:GAIN>,<LOH>	.	.	IMPRECISE;SVTYPE=CNV;END=127696731;CN=3;SVLEN=241549	GT	./.
chr9	127696731	LOH:chr9:127696731-127696977	N	<LOH>	.	.	IMPRECISE;SVTYPE=CNV;END=127696977;SVLEN=246	GT	./.
chr9	127696977	GAINLOH:chr9:127696977-127700000	N	<CNV:GAIN>,<LOH>	.	.	IMPRECISE;SVTYPE=CNV;END=127700000;CN=3;SVLEN=3023	GT	./.
chr9	127700000	LOH:chr9:127700000-128528620	N	<LOH>	.	.	IMPRECISE;SVTYPE=CNV;END=128528620;SVLEN=828620	GT	./.
chr9	128528620	GAINLOH:chr9:128528620-128622402	N	<CNV:GAIN>,<LOH>	.	.	IMPRECISE;SVTYPE=CNV;END=128622402;CN=3;SVLEN=93782	GT	./.
chr9	128622402	LOH:chr9:128622402-128952004	N	<LOH>	.	.	IMPRECISE;SVTYPE=CNV;END=128952004;SVLEN=329602	GT	./.
chr9	128952004	GAINLOH:chr9:128952004-128965681	N	<CNV:GAIN>,<LOH>	.	.	IMPRECISE;SVTYPE=CNV;END=128965681;CN=3;SVLEN=13677	GT	./.
chr9	128965681	LOH:chr9:128965681-128966046	N	<LOH>	.	.	IMPRECISE;SVTYPE=CNV;END=128966046;SVLEN=365	GT	./.
chr9	128966046	GAINLOH:chr9:128966046-129000000	N	<CNV:GAIN>,<LOH>	.	.	IMPRECISE;SVTYPE=CNV;END=129000000;CN=3;SVLEN=33954	GT	./.
chr9	129000000	GAIN:chr9:129000000-129424583	N	<CNV:GAIN>	.	.	IMPRECISE;SVTYPE=CNV;END=129424583;CN=3;SVLEN=424583	GT	./.
chr9	129424583	GAIN:chr9:129424583-132000000	N	<CNV:GAIN>	.	.	IMPRECISE;SVTYPE=CNV;END=132000000;CN=4;SVLEN=2575417	GT	./.
chr9	132000000	GAIN:chr9:132000000-132050000	N	<CNV:GAIN>	.	.	IMPRECISE;SVTYPE=CNV;END=132050000;CN=3;SVLEN=50000	GT	./.
chr9	132050000	GAIN:chr9:132050000-132438142	N	<CNV:GAIN>	.	.	IMPRECISE;SVTYPE=CNV;END=132438142;CN=4;SVLEN=388142	GT	./.
chr9	132438142	GAIN:chr9:132438142-132438293	N	<CNV:GAIN>	.	.	IMPRECISE;SVTYPE=CNV;END=132438293;CN=3;SVLEN=151	GT	./.
chr9	132438293	GAIN:chr9:132438293-132944046	N	<CNV:GAIN>	.	.	IMPRECISE;SVTYPE=CNV;END=132944046;CN=4;SVLEN=505753	GT	./.
chr9	132944046	GAIN:chr9:132944046-134183092	N	<CNV:GAIN>	.	.	IMPRECISE;SVTYPE=CNV;END=134183092;CN=3;SVLEN=1239046	GT	./.
chr9	134185536	GAIN:chr9:134185536-134473955	N	<CNV:GAIN>	.	.	IMPRECISE;SVTYPE=CNV;END=134473955;CN=3;SVLEN=288419	GT	./.
chr9	134473955	GAIN:chr9:134473955-138241142	N	<CNV:GAIN>	.	.	IMPRECISE;SVTYPE=CNV;END=138241142;CN=4;SVLEN=3767187	GT	./.
chr9	138241142	GAIN:chr9:138241142-138250000	N	<CNV:GAIN>	.	.	IMPRECISE;SVTYPE=CNV;END=138250000;CN=3;SVLEN=8858	GT	./.
